# Supplementary material for: Identification of a myotropic AAV by massively parallel in vivo evaluation of barcoded capsid variants
Source: Nat Commun. 2020 Oct 28;11:5432. doi: 10.1038/s41467-020-19230-w (PMC7595228; doi:10.1038/s41467-020-19230-w)
Supplement: Supplementary file 3 — Source Data [file 41467_2020_19230_MOESM3_ESM.xlsx]

## Sheet: Fig1b
1st library
Variants	M1	M2	M3	M4	M5	M6
AAV9	0.217707	0.285209	0.296332	0.304498	0.282283	0.293263
AAVrh.10	0.205294	0.202714	0.237423	0.203206	0.187533	0.227501
AAV7	0.198206	0.121059	0.121807	0.116483	0.127373	0.123432
AAV8	0.19821	0.121628	0.0801201	0.106676	0.111494	0.165143
AAV9A1	0.0454391	0.0792811	0.112986	0.0906257	0.101373	0.0763568
AAV8A1	0.0281413	0.0368501	0.0339491	0.043022	0.0445338	0.0321492
AAVrh.10A1	0.0195544	0.0363008	0.0377692	0.0394172	0.0362908	0.0340066
AAV7A1	0.0232129	0.0426242	0.0246319	0.0264188	0.04428	0.0223793
AAV9P4	0.00729836	0.00985003	0.00880831	0.00869048	0.00877374	0.00120424
AAV9P5	0.00390031	0.00765273	0.00654038	0.00734917	0.00785996	0.00112501
2nd library
Variants	M1	M2	M3	M4	M5	M6
AAV9	0.191073	0.19456	0.184616	0.281869	0.203801	0.156098
AAVrh.10	0.196355	0.197131	0.194796	0.239941	0.151985	0.205981
AAV7	0.0893774	0.114254	0.131176	0.0671503	0.0898751	0.125621
AAV8	0.0829067	0.0787288	0.085125	0.14171	0.105153	0.115282
AAV9A1	0.120743	0.0913075	0.106624	0.00246621	0.161816	0.104393
AAV9BI	0.0659814	0.0894595	0.0653823	0.132366	0.0968153	0.0614208
AAV8A1	0.0786895	0.0775923	0.0845282	0.01377	0.0516829	0.078346
AAVrh.10A1	0.0559293	0.0296853	0.060925	0.00369905	0.0356104	0.0439337
AAV9BR1	0.0207098	0.0307253	0.015812	0.0452867	0.0280329	0.0326241
AAV7A1	0.0260489	0.00840011	0.018849	0.00250789	0.0151127	0.0189243
3rd library
Variants	M1	M2	M3	M4
AAV9	0.0906247	0.0748848	0.0874881	0.0897917
AAVJEA2-S11	0.091795	0.0852906	0.0755043	0.0822566
AAVJEA2-D1	0.0574136	0.0809196	0.0601475	0.062856
AAVJEA3-H4	0.0444155	0.0564175	0.0633337	0.0657883
AAVrh.10	0.0443135	0.0513901	0.0512696	0.055204
AAVJEA2-D7	0.0402662	9.09215e-07	0.0654645	0.0498643
AAVJEA2-H11	0.0353928	0.0331061	0.0426721	0.0360209
AAVJEA3-D4	0.0110329	0.0961231	0.0107544	0.0248974
AAV-PHP.S	0.0389081	0.0252532	0.0410077	0.0292371
AAVJEA3-H3	0.0238347	0.0376042	0.0322323	0.0276939

## Sheet: Fig2a
Liver
Variants	M1	M2	M3	M4	M5	M6
AAVrh.10	0.0967312	0.0962159	0.0751937	0.0967057	0.088448	0.0929848
AAV8	0.0775167	0.0684564	0.0713382	0.083415	0.0813877	0.080538
AAVrh.10A1	0.0730323	0.0557951	0.0671337	0.0562734	0.0626184	0.0642057
AAV9BI	0.0592732	0.0601079	0.054254	0.0638076	0.0511924	0.050695
AAV8A1	0.0532806	0.0551181	0.0445844	0.0488671	0.0559531	0.0506844
AAV9A1	0.0610588	0.0438865	0.05287	0.0290873	0.0621914	0.0565312
AAV-DJ	0.0456353	0.0541995	0.0497843	0.0518799	0.045927	0.0572766
AAV8A6	0.0546708	0.054175	0.0424554	0.0444468	0.0466987	0.0442776
AAVrh.10A6	0.0458192	0.0448131	0.0431213	0.0394642	0.0398033	0.0474061
AAV8A2	0.039787	0.041433	0.0352877	0.0356606	0.0399336	0.0389734
Lung
Variants	M1	M2	M3	M4	M5	M6
AAV2-ESGHGYF	0.819136	0.834429	0.806305	0.822342	0.814514	0.856727
AAV4	0.0244453	0.0226284	0.0258116	0.025242	0.0276193	0.0217258
AAV4P4	0.0166515	0.0152173	0.0180146	0.0182574	0.0172548	0.0125486
AAV4A1	0.0159705	0.0137925	0.0164583	0.0151258	0.0151679	0.0121359
AAV4L1	0.013696	0.0129381	0.0153573	0.0145166	0.0130357	0.0116405
AAV4P5	0.0133514	0.0118	0.0147733	0.0144662	0.0135947	0.0105759
AAV2-BR1	0.0104226	0.0129016	0.0120835	0.00533073	0.00920737	0.0082753
AAV4A6	0.00879449	0.00763347	0.00855544	0.00881205	0.00867837	0.00683927
AAV9P4	0.00934544	0.00651269	0.00855701	0.00870236	0.00858007	0.00750197
AAV4A2	0.00668888	0.00621122	0.0071919	0.00662218	0.00722671	0.00538259
Brain
Variants	M1	M2	M3	M4	M5	M6
AAV-PHP.B	0.578065	0.655345	0.666015	0.659802	0.681461	0.642003
AAV2-ESGHGYF	0.246158	0.206799	0.179178	0.206851	0.193159	0.211153
AAV2-BR1	0.0614886	0.0608624	0.0493867	0.0351072	0.0483018	0.0464413
AAV9P5	0.0126524	0.0057331	0.0130779	0.0149152	0.0114871	0.0077353
AAV9P4	0.0139997	0.00448574	0.00844676	0.00813111	0.00295604	0.00865162
AAV9	0.00623899	0.00596751	0.00645585	0.00787181	0.00547252	0.00826438
AAV9A1	0.00554212	0.00172628	0.00878951	0.00421606	0.00550517	0.0128263
AAV6P4	0.00483258	0.00544077	0.00478505	0.00622676	0.00389893	0.00598861
AAV4	0.00697467	0.00328231	0.0019982	0.00903968	0.00643781	0.00246136
AAV4L1	0.00379292	0.00465981	0.00333924	0.00345923	0.00310445	0.00512733
Heart
Variants	M1	M2	M3	M4	M5	M6
AAVMYO	0.120263	0.107744	0.131634	0.160061	0.139091	0.119844
AAV9A1	0.111656	0.0856534	0.0933006	0.0237252	0.0993387	0.0941679
AAV9BI	0.0814577	0.0808702	0.0752129	0.0946592	0.0915919	0.0765797
AAV9	0.0854964	0.0817646	0.079874	0.0845174	0.0808052	0.0658533
AAVrh.10	0.0656732	0.063642	0.0583486	0.0663652	0.0633448	0.0557913
AAV8A1	0.0489494	0.0515068	0.0419188	0.0333963	0.0451731	0.0482118
AAV6.2	0.0160019	0.0535133	0.0515039	0.0483638	0.0384424	0.0506687
AAVrh.10A1	0.0431933	0.0375915	0.0339257	0.0219329	0.0483334	0.0513452
AAV9BR1	0.0400613	0.0374224	0.029413	0.0471488	0.0342171	0.0419924
AAV8	0.0360641	0.0318699	0.0291958	0.0365001	0.0357975	0.0328762
Quadriceps femoris
Variants	M1	M2	M3	M4	M5	M6
AAVMYO	0.463803	0.349396	0.493337	0.420194	0.503797	0.450027
AAV9	0.0566705	0.0696522	0.0675422	0.0521676	0.0647867	0.0618264
AAV6.2	0.00657146	0.0635604	0.0287531	0.0604007	0.0279413	0.0400682
AAV9BI	0.0312301	0.0424983	0.0321808	0.0313777	0.0385375	0.0371505
AAV9A1	0.0500885	0.0226123	0.0432526	0.0118234	0.0379951	0.0383033
AAVrh.10	0.0290198	0.0344958	0.03099	0.0316925	0.0311263	0.0285102
AAV9BR1	0.0339403	0.0246993	0.0201235	0.0342191	0.0197484	0.0407881
AAVpo.1	0.0215772	0.0268166	0.0246981	0.0208669	0.0261538	0.0275544
AAV6	0.00359258	0.0357889	0.0126147	0.030412	0.0154932	0.0216227
AAV2HBKO	0.0143216	0.0222689	0.020892	0.0170778	0.0215174	0.0217922
Diaphragm
Variants	M1	M2	M3	M4	M5	M6
AAVMYO	0.560722	0.439694	0.571682	0.55765	0.555451	0.565968
AAV9	0.0622869	0.0577812	0.0477876	0.0472679	0.0459044	0.0444197
AAV9BI	0.0410647	0.0438645	0.0299721	0.0366674	0.0356733	0.0305932
AAVrh.10	0.0316716	0.0415635	0.0251637	0.0350115	0.0322083	0.0255432
AAV9A1	0.0375199	0.0307245	0.0337696	0.00896387	0.0369223	0.0369807
AAVpo.1	0.0364587	0.0350329	0.0324305	0.0222451	0.0247134	0.0292847
AAV9BR1	0.0329277	0.0232124	0.022035	0.0211862	0.0197073	0.0350949
AAVpo.1A1	0.0376254	0.0300008	0.0274741	0.00706654	0.0219146	0.0299057
AAV2HBKO	0.0160548	0.0236575	0.0227877	0.0163839	0.0184047	0.0204304
AAV8	0.0151944	0.0208255	0.011768	0.0236675	0.0178393	0.0129596

## Sheet: Fig2b
AAV-DJ
Organs	M1	M2	M3	M4	M5	M6
Aa	0.000695856	0.00142905	0.00213583	0.000143222	0.000299464	0.00312485
At	0.00100429	2.62286e-07	0.000379931	0.000199791	0.000682482	0.000896971
B	0.000195404	0.000125943	0.00013045	5.67485e-07	3.23587e-07	2.87616e-07
BlC	6.10578e-06	2.11588e-06	4.75862e-06	6.96238e-06	9.07205e-06	1.24168e-06
C	0.000372476	0.000255048	0.00034032	2.34486e-07	0.000245328	0.00452186
Di	0.000143423	0.0174819	0.00014294	0.0266165	0.0115119	0.000227101
Du	9.65863e-05	8.11239e-05	6.65961e-08	4.11177e-05	1.76023e-07	0.000107409
Eye	1.59369e-05	1.07888e-07	2.65734e-05	7.84338e-08	4.37143e-05	4.42335e-05
FatB	0.000607201	0.000488188	0.000675168	0.000611767	0.00151092	0.000499321
FatW	0.000122726	0.000381867	0.000308447	0.000476642	0.00111581	0.000285739
H	0.00847264	0.0040188	0.00548305	0.00472242	0.00490816	0.00644228
I	0.000320777	0.000752379	0.000490188	0.000318749	0.000425895	0.000253798
K	0.000938136	0.00334545	0.00228548	0.00111481	0.00219357	0.00332786
Li	0.975071	0.962483	0.981037	0.958355	0.962336	0.973656
Lu	0.000192278	0.00069544	0.000497569	0.000477573	0.000313641	0.000281254
O	0.000165501	5.19202e-05	0.000130577	9.61661e-05	8.11439e-05	0.000120395
P	0.000184302	0.000186475	5.17731e-07	0.000272086	9.35612e-05	2.69322e-07
QF	0.00044741	0.00142493	0.0002538	0.00191992	0.000772694	0.000607696
S	0.0108696	0.00667859	0.00539975	0.00441009	0.011829	0.00549642
St	7.82449e-05	0.000117875	0.000277254	0.000216158	0.00162717	0.00010459
AAV2-ESGHGYF
Organs	M1	M2	M3	M4	M5	M6
Aa	0.000562687	0.000347839	0.000441427	0.000269164	0.000226437	0.000385699
At	0.000542811	0.00101282	0.000489668	0.00132215	0.0110737	0.000584079
B	0.0461372	0.0552583	0.0445201	0.044544	0.0342903	0.0348462
BlC	0.0714193	0.1177	0.191167	0.190707	0.4151	0.391587
C	0.000145773	0.000205478	0.000208867	0.000345089	0.000635232	0.000288701
Di	5.24447e-05	0.000499441	0.000220574	0.00113726	0.000500367	0.000150617
Du	4.63954e-07	3.41641e-07	0.000125559	3.51014e-06	2.22452e-06	1.2907e-06
Eye	0.000167829	0.000709193	0.000644399	0.000699654	0.000224241	0.000234442
FatB	0.000443527	0.000250162	0.00054904	0.000398058	0.000552469	0.000662813
FatW	0.000109506	0.000145858	0.000129572	0.000128741	0.000130099	0.000212679
H	0.00035582	0.000302036	0.000262587	0.000417497	0.000222659	0.000457989
I	0.00216097	0.000654232	0.00190969	0.000814545	0.00320579	0.000563405
K	0.00347968	0.00181041	0.001893	0.00361063	0.00230832	0.00194715
Li	0.000861353	0.00065824	0.000555617	0.000297553	0.000610825	0.0017361
Lu	0.86436	0.818598	0.754938	0.75407	0.529822	0.564885
O	3.4691e-05	6.10748e-05	3.3535e-05	2.91992e-05	2.02025e-05	1.94294e-05
P	4.26614e-07	0.000164908	2.83837e-05	2.01795e-06	2.98239e-07	2.92879e-07
QF	0.000292094	0.000144268	0.000416806	0.000447031	0.000170143	0.000195415
S	0.00886965	0.00144441	0.00146543	0.000683514	0.000812027	0.00120223
St	3.30962e-06	3.31374e-05	4.99131e-07	7.41295e-05	9.24316e-05	4.0064e-05
AAV-PHP.B
Organs	M1	M2	M3	M4	M5	M6
Aa	0.0020465	0.000974385	0.00261673	0.00151689	0.00126551	0.00206737
At	0.00387093	0.000296992	0.00583132	0.00214731	0.00143688	0.00264433
B	0.889956	0.896293	0.878712	0.859929	0.809635	0.905364
BlC	8.55637e-05	0.000109123	2.48934e-05	4.26196e-05	2.65588e-05	2.22269e-05
C	4.97397e-06	0.000672558	1.81747e-06	0.00309265	0.000463658	1.61748e-06
Di	0.00157167	0.0117064	0.00262246	0.0123601	0.0148955	0.00262617
Du	6.30978e-06	0.000300741	1.07693e-06	0.000382153	0.0031146	8.66184e-05
Eye	0.000942021	0.00453206	0.00774585	0.0086324	0.00318049	0.00487337
FatB	0.00149343	0.00220212	0.0064385	0.00138703	0.00581338	0.00313036
FatW	0.000479738	0.00033617	0.000735647	0.00128597	0.000559867	0.000519306
H	0.00746816	0.00868011	0.0059361	0.00980853	0.00930407	0.0110753
I	0.0128542	0.00726526	0.0109626	0.00878563	0.0453384	0.0057168
K	0.00262887	0.00620084	3.7067e-06	0.00504115	0.0078039	0.00314681
Li	0.066125	0.0493713	0.0720214	0.0732321	0.0896452	0.0525254
Lu	0.000671981	0.00151021	0.00109319	0.000910482	0.00115805	0.00125479
O	0.000974209	0.000620846	5.07481e-05	0.00113729	0.000980951	7.88803e-05
P	1.90377e-06	0.000718181	2.99496e-06	0.000168282	6.65543e-07	5.58225e-07
QF	0.00455937	0.00357148	0.00291683	0.00390525	0.00166186	0.00180453
S	0.00341396	0.00343555	0.00152074	0.0052727	0.00215298	0.00241542
St	0.00084558	0.00120288	0.000761241	0.000962408	0.0015626	0.00064576
AAVMYO
Organs	M1	M2	M3	M4	M5	M6
Aa	0.00771092	0.0137324	0.0158328	0.00431594	0.00997535	0.0221416
At	0.0454815	0.00696671	0.00459277	0.0117631	0.00511008	0.031984
B	0.00248666	0.00138506	1.97068e-05	5.2959e-06	0.000661627	1.40397e-05
BlC	0.000161483	4.07162e-05	0.00066497	5.74044e-05	4.35157e-05	4.73066e-05
C	0.00174065	0.00126651	0.00123644	0.00122621	0.0017564	0.000785949
Di	0.174421	0.545533	0.201043	0.615077	0.57747	0.239714
Du	0.000158562	0.000587476	0.00459649	0.000475417	0.00127248	0.000766605
Eye	0.0249414	0.0111603	0.00526708	0.00562044	0.00875027	0.0151534
FatB	0.0563446	0.0317502	0.0621897	0.0250006	0.028401	0.0713067
FatW	0.0152086	0.0250381	0.0370594	0.012784	0.034718	0.0754968
H	0.040053	0.0280192	0.0450794	0.0296783	0.0280829	0.0583522
I	0.093585	0.0321727	0.142227	0.0444031	0.0286747	0.0882628
K	0.00510948	0.00467033	0.00371173	0.00486891	0.00290078	0.00726694
Li	0.0453365	0.0303432	0.0490497	0.02355	0.0296991	0.0516248
Lu	0.00128076	0.00138476	0.00158133	0.0011304	0.00105613	0.00126443
O	0.00111185	0.000453017	0.000928057	0.00212523	0.000719621	0.00133617
P	0.000289008	0.00228891	0.00132525	0.00151142	0.00029884	0.00137154
QF	0.472833	0.252487	0.40723	0.210631	0.23031	0.322751
S	0.000367517	7.70112e-06	1.36156e-05	9.23414e-05	0.00059282	0.00240261
St	0.0113793	0.0107127	0.0163526	0.00568294	0.00950705	0.00795702

## Sheet: Fig3a
AAVMYO
Organs	M1	M2	M3	M4
A	0.00383351	0.00775007	0.0138498	0.0695527
Bi	0.109305	0.103781	0.0319417	0.10757
C	0.00473332	0.000814211	0.0037434	0.00535859
CD11b	3.02758e-06	1.14508e-06	1.05883e-06	0.0902629
CD11c	1.36693e-05	0.00219216	0	0
CD19	7.86227e-07	1.19318e-06	8.57474e-07	8.66089e-07
CD3	0	7.50659e-06	1.52424e-06	5.09225e-07
Di	0.239673	0.574516	0.661734	0.268255
Du	7.25857e-06	0.000116475	0.000515055	4.83145e-06
Eye	0.0101161	0.00490676	0.0017549	0.0070378
FatB	0.0266371	0.0188356	0.0314994	0.0791257
FatW	0.241714	0.0990115	0.0991835	0.183709
H	0.0694433	0.0240995	0.0244822	0.0425464
I	0.0111771	0.0140167	0.00121216	0.0102127
K	0.000211541	0.0120461	7.16317e-06	2.20494e-06
Li	0.05401	0.0509497	0.0742134	0.0438193
Lu	0.0150807	0.00539613	0.00273154	0.00125617
O	6.8237e-05	0.000464697	0.00193033	0.00402356
P	2.04097e-06	6.42201e-08	2.21153e-07	0.000530472
QF	0.207545	0.074592	0.0496886	0.0788579
St	0.0064254	0.00650239	0.00150962	0.00787404
AAV9P3
Organs	M1	M2	M3	M4
A	0.0198732	0.0285758	0.0679407	0.0513366
Bi	0.0738461	0.0884377	0.0184319	0.030493
C	0.00181064	0.000536504	6.29717e-07	0.0022088
CD11b	0.194985	6.16089e-06	5.45224e-06	0.12469
CD11c	2.14176e-05	0.114909	1.52877e-05	0.282882
CD19	3.07972e-06	9.17093e-07	0.0634785	6.99271e-07
CD3	3.12615e-06	1.39391e-05	7.45636e-06	5.4819e-07
Di	0.0521926	0.295886	0.221189	0.0508216
Du	3.26761e-06	0.00090166	0.00106202	0.00676862
Eye	0.00243437	0.00549983	0.00184992	0.00942181
FatB	0.104036	0.0868319	0.120608	0.1391
FatW	0.121433	0.0952695	0.0484063	0.0688687
H	0.030058	0.0336462	0.0203236	0.0158301
I	0.00651822	0.00488703	0.00357713	0.00550626
K	4.73915e-05	0.0213984	0.0611817	1.48354e-06
Li	0.231163	0.113402	0.317984	0.17334
Lu	0.00736086	0.0152554	0.0140208	0.0056832
O	0.0280856	0.00474762	0.00303213	0.00703356
P	0.00166917	0.000429025	3.55871e-07	0.000164826
QF	0.119972	0.0860719	0.0332096	0.0222881
St	0.00448538	0.00329364	0.0036757	0.00356015
AAV9
Organs	M1	M2	M3	M4
A	0.0622108	0.049478	0.0621356	0.0442923
Bi	0.00864688	0.0118557	0.00261363	0.00368243
C	0.00235274	0.00214833	0.00251818	0.001645
CD11b	0.02103	0.0209256	0.0484048	0.00243025
CD11c	0.180124	0.134843	0.0954589	0.12329
CD19	0.00371759	0.031671	0.00690047	0.0038144
CD3	0.00431192	0.00155231	0.0134553	0.001486
Di	0.00707905	0.055379	0.037967	0.00937273
Du	0.00439292	0.00475201	0.00240494	1.44733e-06
Eye	0.00124254	0.00193189	0.00122181	0.00187973
FatB	0.0749218	0.0913093	0.0788766	0.089382
FatW	0.0797978	0.080619	0.0484014	0.0544181
H	0.0124858	0.0142609	0.00950723	0.0085803
I	0.00211581	0.00368834	0.00172116	0.00384991
K	0.012507	0.0223918	0.003904	0.0255528
Li	0.474503	0.439811	0.565413	0.601612
Lu	0.00308424	0.00590371	0.00298231	0.00278692
O	0.018959	0.00807959	0.0041129	0.00989349
P	0.00542927	0.00238791	0.00259215	0.00493437
QF	0.0179867	0.0127573	0.00516456	0.00349673
St	0.00310046	0.00425422	0.00424428	0.00359843
AAVpo.1
Organs	M1	M2	M3	M4
A	0.0161791	0.0264645	0.0336391	0.0951861
Bi	0.0631382	0.0862679	0.027328	0.0637541
C	0.00533833	0.00566384	2.84721e-07	5.91164e-06
CD11b	4.26906e-06	0	0.159704	1.80703e-05
CD11c	0.236961	0.00173329	0.0528829	3.00435e-05
CD19	0	1.58666e-06	3.16095e-07	7.685e-07
CD3	0	8.65703e-06	1.96661e-06	2.71108e-06
Di	0.0751716	0.508077	0.400332	0.226659
Du	6.87424e-06	6.54711e-07	2.43308e-07	2.76584e-06
Eye	0.00227287	0.00401057	0.000346938	1.99459e-06
FatB	0.0502452	0.0375861	0.0578974	0.191655
FatW	0.230264	0.164131	0.0896702	0.199171
H	0.0512117	0.044969	0.0301692	0.0691085
I	0.00514072	0.0137759	0.00117982	0.00257395
K	0.0310781	0.000226646	0.0629937	1.1739e-05
Li	0.0451822	0.0200738	0.0204156	0.060802
Lu	0.0499888	0.0165995	0.00943993	0.0183783
O	0.00461417	0.00118042	2.29741e-06	0.00528309
P	9.25033e-07	4.98157e-08	2.03812e-07	6.37085e-07
QF	0.126322	0.0630676	0.0510024	0.0594162
St	0.00688072	0.00616174	0.00299378	0.00793828
AAV9-RGDLRVS
Organs	M1	M2	M3	M4
A	0.0037993	0.00208949	0.00682557	0.0020346
Bi	0.0065495	0.0322841	0.000943419	0.00286328
C	1.16728e-07	1.1089e-07	2.8952e-07	3.07371e-07
CD11b	2.01351e-05	0.0626846	6.25118e-05	5.79391e-06
CD11c	1.94804e-05	0.213142	0.0115266	1.92658e-05
CD19	0.0652029	0.0136606	1.73569e-05	2.46405e-07
CD3	1.68497e-06	1.14515e-06	0.100591	0.025147
Di	0.00630941	0.108433	0.0462225	0.00757764
Du	2.05857e-07	0.000217675	0.00050182	0.0102586
Eye	8.27192e-08	0.00120172	9.73352e-08	0.00242741
FatB	0.0136365	0.00496738	3.68871e-05	1.74658e-05
FatW	0.00955452	0.00805385	0.00226084	0.00194476
H	0.0105773	0.0188603	0.010676	0.00926097
I	0.00139217	0.00209854	1.09788e-06	0.00170365
K	1.41039e-06	0.00511971	1.96152e-06	1.16053e-05
Li	0.859367	0.488484	0.81417	0.932552
Lu	1.79915e-06	0.0160799	0.00317172	0.000634987
O	0.0014144	0.000111535	0.00175961	0.00172408
P	9.69542e-07	1.08535e-08	7.77177e-08	2.04269e-07
QF	0.0206416	0.0223481	0.00123037	0.00126139
St	0.00150898	0.000161922	2.47267e-07	0.000554921
AAV-B1
Organs	M1	M2	M3	M4
A	0.00246478	0.00356217	0.00425885	0.00272378
Bi	0.000527472	0.00249448	0.000208053	0.000222105
C	1.34625e-07	1.13202e-07	0.000363721	7.51604e-08
CD11b	3.06228e-06	0.0332951	0.0316409	0.0261496
CD11c	0.0303803	0.068933	0.146977	0.040987
CD19	0.00507587	0.00441039	1.10755e-06	3.61515e-07
CD3	0.00656843	0.00322569	0.00238428	1.57449e-07
Di	0.00107784	0.0231064	0.0144217	0.00111872
Du	0.000529483	0.000371766	0.000434446	7.22832e-08
Eye	0.000356141	0.000235694	0.000123675	2.24863e-08
FatB	0.0029761	0.00662345	0.00493949	0.00662868
FatW	0.0040553	0.00541252	0.000957179	0.00191093
H	0.0035754	0.00372285	0.00285367	0.00255196
I	0.00153555	0.00153969	0.00104811	0.0016319
K	7.19474e-06	0.00901378	0.00379852	0.00447698
Li	0.932396	0.824852	0.78149	0.906163
Lu	0.000617659	0.00462188	0.00158035	0.00128741
O	0.00467197	0.00128629	0.000987686	0.00334587
P	0.000302657	0.000452291	0.000180091	0.00055719
QF	0.00264798	0.00258949	0.000213772	0.000186068
St	0.000230824	0.00025131	0.00113729	5.83227e-05
AAVM41
Organs	M1	M2	M3	M4
A	6.09182e-06	0.00423089	7.98148e-05	2.00309e-05
Bi	0.0208919	0.0738511	0.00700181	0.021843
C	9.04928e-07	0.000800296	4.30806e-07	2.69097e-06
CD11b	1.11498e-05	0.19118	0	2.53622e-05
CD11c	0.000100681	0.0946058	4.96788e-05	0
CD19	0	0.0145075	2.86966e-06	0
CD3	0	2.32887e-06	5.1011e-06	7.61014e-06
Di	0.0295691	0.226392	0.33584	0.0707244
Du	0	1.36988e-07	0	1.55277e-05
Eye	4.27519e-07	2.57272e-07	0	0.0371189
FatB	1.99466e-05	0.00671945	0.000238371	3.39799e-05
FatW	0.00440606	0.0217652	0.0136108	0.0251487
H	0.0761154	0.0563254	0.104708	0.0972824
I	1.18854e-06	0.00651654	0.00698418	0.00987689
K	0.359715	2.18871e-06	1.71233e-05	0
Li	0.428522	0.232508	0.515368	0.717302
Lu	0	0.0205869	8.72503e-06	3.47774e-06
O	6.71788e-05	2.34553e-07	0.00515986	1.4017e-05
P	2.14753e-06	0	4.62575e-07	0.00321453
QF	0.0805685	0.0500052	0.0109197	0.0173666
St	2.36362e-06	0	4.90576e-06	0
AAV9LD
Organs	M1	M2	M3	M4
A	0.00559897	0.043048	0.0748259	0.126835
Bi	0.0844891	0.0827593	0.0207737	0.0513247
C	0.00576047	0.00605054	3.21615e-07	4.00195e-06
CD11b	8.01855e-06	1.23037e-06	0.28332	1.46006e-05
CD11c	2.71524e-05	0.0827176	4.63592e-06	6.0687e-06
CD19	1.04116e-06	1.64834e-06	2.9457e-06	0
CD3	1.17428e-06	0.0380838	4.0462e-06	1.46034e-06
Di	0.0727461	0.333007	0.250639	0.129236
Du	0.00394091	6.80165e-07	0.000396381	7.82167e-06
Eye	1.92161e-07	0.00371984	0.00253146	0.0132506
FatB	0.138488	0.0901636	0.136425	0.226492
FatW	0.35306	0.145409	0.104185	0.226483
H	0.0741685	0.0400522	0.0328702	0.0580842
I	0.00182349	0.00907184	0.00173665	0.0123074
K	5.40607e-06	7.64735e-06	7.69902e-06	3.16164e-06
Li	0.0455241	0.039276	0.0503855	0.0734288
Lu	0.0110715	0.00946265	0.00365848	0.0117652
O	0.0113119	0.00138755	0.00175037	0.0107971
P	0.00176953	1.72508e-07	3.88499e-07	0.000521963
QF	0.190204	0.0738595	0.0342473	0.0564583
St	6.3744e-07	0.00192052	0.00223532	0.00297918

## Sheet: Fig3b
Liver
Variants	M1	M2	M3
AAVMYO	0.137961	0.134663	0.0713717
AAV9	1.22247	0.924629	0.852898
AAVpo.1	0.00267235	0.00284391	0.00678131
PBS	0.00212016	0.00230758	0.00208495
Diaphragm
Variants	M1	M2	M3
AAVMYO	29.8769	55.3984	97.9718
AAV9	0.627116	0.818282	1.5546
AAVpo.1	0.545634	0.242832	0.419689
PBS	0.00524157	0.00314553	0.0429541
Heart
Variants	M1	M2	M3
AAVMYO	5.08615	14.8246	14.1786
AAV9	0.645579	1.47728	0.877145
AAVpo.1	0.6069	0.267099	0.155557
PBS	0.00242993	0.00345685	0.00222307
Quadriceps femoris
Variants	M1	M2	M3
AAVMYO	7.95371	21.7597	20.052
AAV9	1.01859	0.994818	0.986588
AAVpo.1	0.142243	0.0726722	0.0984992
PBS	0.00170716	0.00101196	0.0184034

## Sheet: Fig4b
Liver
Variants	M1	M2	M3	M4	M5
AAVMYO	0.0370853	0.0307502	0.0323598	0.0750438	0.044509
AAV9	0.919608	0.854466	0.821863	1.32061	1.08346
Diaphragm
Variants	M1	M2	M3	M4	M5
AAVMYO	19.3333	7.58108	12.3252	9.95166	8.94702
AAV9	0.0716725	0.221019	0.130734	0.283608	4.29297
Quadriceps f.
Variants	M1	M2	M3	M4	M5
AAVMYO	60.0597	18.385	53.1448	50.0896	68.8222
AAV9	1.37452	1.06272	0.695369	0.785514	1.08188
Gastrocnemius
Variants	M1	M2	M3	M4	M5
AAVMYO	87.0103	22.8275	40.1333	20.1366	19.0938
AAV9	1.8995	0.468888	0.783226	1.33469	0.513698
Tibialis
Variants	M1	M2	M3	M4	M5
AAVMYO	48.6821	43.2489	29.0497	33.7189	36.9036
AAV9	1.28775	1.36602	0.540834	0.964122	0.84128
Heart
Variants	M1	M2	M3	M4	M5
AAVMYO	8.11186	3.0163	5.67215	5.62664	6.76674
AAV9	1.08331	1.04171	1.0552	0.794453	1.02533

## Sheet: SuppFig1
1st library					2nd library					3rd library
Variants	read count	Fold change	log2(FC)		Variants	read count	Fold change	log2(FC)		Variants	read count	Fold change	log2(FC)
AAV1	150099	0.744316	-0.426012		AAV1	395367	2.58482	1.37006		AAV1	209409	2.68222	1.42343
AAV1A1	43740	0.216899	-2.2049		AAV1A1	242434	1.58498	0.664461		AAV1A1	128045	1.64007	0.713755
AAV1A2	9386	0.0465436	-4.42527		AAV1A2	72613	0.474727	-1.07483		AAV1A2	36927	0.47298	-1.08015
AAV1A6	16822	0.0834175	-3.58351		AAV1A6	207193	1.35458	0.437844		AAV1A6	112669	1.44312	0.529194
AAV1P2	1522	0.00754735	-7.04981		AAV1P4	277914	1.81694	0.861507		AAV1P4	137215	1.75752	0.813542
AAV1P4	56113	0.278255	-1.84552		AAV1P5	220217	1.43973	0.525795		AAV1P5	120180	1.53933	0.622301
AAV1P5	89884	0.44572	-1.16579		AAV2	79633	0.520622	-0.941693		AAV2	44339	0.567917	-0.816248
AAV2	353324	1.75208	0.809065		AAV2-7m8	178317	1.16579	0.221313		AAV2-7m8	93781	1.2012	0.264471
AAV2A1	189440	0.939402	-0.0901858		AAV2A1	57369	0.375065	-1.41479		AAV2A1	31343	0.401457	-1.31668
AAV2A2	156390	0.775512	-0.366779		AAV2A2	66004	0.431518	-1.21251		AAV2A2	34481	0.441651	-1.17902
AAV2A6	147335	0.73061	-0.452827		AAV2A6	84623	0.553245	-0.854009		AAV2A6	44950	0.575743	-0.796503
AAV2P2	78431	0.388926	-1.36243		AAV2-BR1	262485	1.71606	0.779104		AAV2-BR1	131617	1.68582	0.75345
AAV2P4	130050	0.644897	-0.63286		AAV2-ESGHGYF	122381	0.800098	-0.321751		AAV2-ESGHGYF	63090	0.808089	-0.307413
AAV2P5	112052	0.555647	-0.847758		AAV2P2	167101	1.09247	0.127589		AAV2-ESGHGYFmut1	24154	0.309377	-1.69256
AAV3b	407248	2.01948	1.01398		AAV2P4	97398	0.636765	-0.651167		AAV2-ESGHGYFmut2	28955	0.370871	-1.43101
AAV3bA1	205127	1.01719	0.0245906		AAV2P5	141203	0.923152	-0.11536		AAV587MTP	64689	0.82857	-0.271304
AAV3bA2	153323	0.760303	-0.395353		AAV2HBKO	257733	1.685	0.752746		AAV2P2	84405	1.0811	0.112504
AAV3bA6	255581	1.26738	0.341854		AAV3b	177841	1.16268	0.217457		AAV2P4	55495	0.710809	-0.492467
AAV3bP2	35226	0.17468	-2.51721		AAV3bA1	124566	0.814383	-0.296221		AAV2P5	81208	1.04015	0.0567974
AAV3bP4	309383	1.53418	0.617467		AAV3bA2	44435	0.290505	-1.78336		AAV2HBKO	140710	1.80229	0.849829
AAV3bP5	335546	1.66392	0.734584		AAV3bA6	23793	0.155553	-2.68452		AAV2YF	77447	0.991981	-0.0116151
AAV4	62924	0.31203	-1.68024		AAV3bP4	138783	0.90733	-0.1403		AAV3b	90697	1.16169	0.21623
AAV4A1	48363	0.239824	-2.05995		AAV3bP5	214378	1.40155	0.487026		AAV3bA1	65312	0.83655	-0.257476
AAV4A2	17898	0.0887532	-3.49406		AAV4	67469	0.441096	-1.18083		AAV3bA2	23099	0.295864	-1.75699
AAV4A6	47425	0.235173	-2.08821		AAV4A1	94671	0.618937	-0.692137		AAV3bA6	12063	0.154509	-2.69424
AAV4P2	20416	0.10124	-3.30415		AAV4A2	54915	0.359021	-1.47786		AAV3bP4	76314	0.977469	-0.0328767
AAV4P4	90484	0.448695	-1.15619		AAV4A6	110202	0.720475	-0.472981		AAV3bP5	107115	1.37198	0.456264
AAV4P5	73537	0.364658	-1.45538		AAV4L1	122179	0.798777	-0.324135		AAV4	33053	0.42336	-1.24004
AAV4mut	86587	0.429371	-1.2197		AAV4P2	786393	5.14125	2.36212		AAV4A1	45862	0.587424	-0.767525
AAV4mutA1	64114	0.317931	-1.65322		AAV4P4	185468	1.21255	0.278039		AAV4A2	25827	0.330806	-1.59594
AAV4mutA2	56	0.000277695	-11.8142		AAV4P5	53843	0.352013	-1.5063		AAV4A6	54748	0.701241	-0.512018
AAV4mutA6	74788	0.370861	-1.43105		AAV5	40798	0.266728	-1.90656		AAV4L1	55976	0.71697	-0.480016
AAV4mutP2	22259	0.110379	-3.17947		AAV5A1	58127	0.380021	-1.39585		AAV4P2	420376	5.38439	2.42878
AAV4mutP4	78188	0.387721	-1.36691		AAV5A2	60175	0.39341	-1.34589		AAV4P4	90529	1.15954	0.213556
AAV4mutP5	81309	0.403198	-1.31044		AAV5A6	54265	0.354772	-1.49504		AAV4P5	25598	0.327872	-1.60879
AAV5	711839	3.52989	1.81962		AAV5P4	72969	0.477054	-1.06778		AAV5	21259	0.272296	-1.87675
AAV5A1	770296	3.81977	1.93349		AAV5P5	118579	0.775241	-0.367283		AAV5A1	30172	0.386459	-1.37161
AAV5A2	723117	3.58582	1.8423		AAV6	156393	1.02246	0.0320449		AAV5A2	30480	0.390404	-1.35696
AAV5A6	798551	3.95988	1.98546		AAV6P4	473158	3.09339	1.62919		AAV5A6	29045	0.372023	-1.42653
AAV5P2	11216	0.0556183	-4.1683		AAV6.2	573078	3.74665	1.9056		AAV5P4	35862	0.459339	-1.12237
AAV5P4	869729	4.31284	2.10864		AAV7	50572	0.330628	-1.59672		AAV5P5	63157	0.808948	-0.305882
AAV5P5	978207	4.85077	2.27821		AAV7A1	96857	0.633228	-0.659203		AAV6	81778	1.04746	0.0668884
AAV6	34628	0.171715	-2.54192		AAV7A2	70971	0.463992	-1.10783		AAV6P4	255025	3.26649	1.70774
AAV6A1	1358	0.0067341	-7.2143		AAV7A6	227857	1.48967	0.574998		AAV6.2	312998	4.00904	2.00326
AAV6A2	947	0.00469602	-7.73435		AAV7P2	221048	1.44516	0.531229		AAV7	27352	0.350339	-1.51318
AAV6A6	3909	0.0193841	-5.68898		AAV7P4	135135	0.883481	-0.17873		AAV7A1	50657	0.648841	-0.624063
AAV6P2	674	0.00334225	-8.22496		AAV7P5	162542	1.06266	0.0876815		AAV7A2	37332	0.478168	-1.06441
AAV6P4	7177	0.0355896	-4.8124		AAV8	74185	0.485004	-1.04393		AAV7A6	123803	1.58573	0.66515
AAV6P5	5970	0.0296042	-5.07805		AAV8A1	114756	0.750247	-0.414561		AAV7P2	112655	1.44294	0.529015
AAV7	418413	2.07484	1.053		AAV8A2	78039	0.5102	-0.970864		AAV7P4	77919	0.998027	-0.00284925
AAV7A1	237837	1.17939	0.238046		AAV8A6	109408	0.715284	-0.483413		AAV7P5	89089	1.1411	0.190423
AAV7A2	177415	0.879772	-0.184799		AAV8P2	132714	0.867653	-0.204811		AAV8	40147	0.514224	-0.959532
AAV7A6	190846	0.946374	-0.0795179		AAV8P4	92537	0.604985	-0.725029		AAV8A1	60849	0.779386	-0.359591
AAV7P2	138907	0.688817	-0.537808		AAV8P5	200313	1.3096	0.389125		AAV8A2	43159	0.552803	-0.855163
AAV7P4	222176	1.10173	0.139776		AAV9	260861	1.70545	0.77015		AAV8A6	63283	0.810562	-0.303006
AAV7P5	233574	1.15825	0.211953		AAV9A1	103346	0.675652	-0.565649		AAV8P2	67867	0.869276	-0.202114
AAV8	156129	0.774218	-0.369188		AAV9A2	91720	0.599644	-0.737823		AAV8P4	48482	0.620983	-0.687375
AAV8A1	95392	0.473033	-1.07999		AAV9A6	152457	0.996728	-0.00472869		AAV8P5	104691	1.34094	0.423241
AAV8A2	77987	0.386725	-1.37062		AAV9BR1	62465	0.408381	-1.29201		AAV9	132050	1.69136	0.758188
AAV8A6	75747	0.375617	-1.41267		AAVMYO	40460	0.264518	-1.91856		AAV9A1	52745	0.675585	-0.56579
AAV8P2	23883	0.118432	-3.07787		AAV9P4	161006	1.05262	0.0739834		AAV9A2	47638	0.610172	-0.712712
AAV8P4	128742	0.63841	-0.647444		AAV9P5	100692	0.6583	-0.603182		AAV9A6	80879	1.03594	0.0509407
AAV8P5	125066	0.620182	-0.689237		AAV-PHP.B	81561	0.533226	-0.90718		AAV9BR1	32461	0.415777	-1.26612
AAV9	1002178	4.96964	2.31314		AAV9BI	324147	2.1192	1.08352		AAV9-SLRSPPS	40176	0.514595	-0.95849
AAV9A1	578190	2.86715	1.51962		AAVrh.10	116456	0.761362	-0.393346		AAV9-RGDLRVS	41947	0.537279	-0.896257
AAV9A2	464567	2.30371	1.20396		AAVrh.10A1	171857	1.12356	0.168078		AAVMYO	19605	0.251111	-1.9936
AAV9A6	649164	3.2191	1.68666		AAVrh.10A2	42484	0.27775	-1.84814		AAV9P3	29248	0.374624	-1.41649
AAV9P2	41422	0.205405	-2.28346		AAVrh.10A6	186775	1.22109	0.28817		AAV9P4	84581	1.08336	0.115509
AAV9P4	832351	4.12749	2.04527		AAVrh.10P2	117350	0.767206	-0.382313		AAV9P5	48769	0.624659	-0.67886
AAV9P5	626475	3.10659	1.63533		AAVrh.10P4	72057	0.471092	-1.08592		AAV9BI	172157	2.20508	1.14083
AAVrh.10	182693	0.905944	-0.142505		AAVrh.10P5	272457	1.78126	0.832897		AAV-PHP.A	23613	0.302448	-1.72524
AAVrh.10A1	90726	0.449895	-1.15234		AAVpo.1	281257	1.83879	0.878758		AAV-PHP.B	42411	0.543222	-0.880386
AAVrh.10A2	123233	0.611092	-0.710538		AAVpo.1A1	129637	0.847536	-0.238654		AAV-PHP.eB	72183	0.924557	-0.113165
AAVrh.10A6	115081	0.570668	-0.809277		AAVpo.1A2	97156	0.635183	-0.654756		AAV-PHP.S	50656	0.648828	-0.624091
AAVrh.10P2	17281	0.0856936	-3.54467		AAVpo.1A6	83782	0.547747	-0.868419		AAV9LD	69566	0.891037	-0.166442
AAVrh.10P4	116993	0.580149	-0.785505		AAVpo.1P4	105455	0.68944	-0.536504		AAVrh.10	60879	0.77977	-0.35888
AAVrh.10P5	116281	0.576618	-0.794311		AAVpo.1P5	117704	0.769521	-0.377968		AAVrh.10A1	105005	1.34496	0.427562
AAVpo.1	340332	1.68765	0.755016		AAV12	218491	1.42844	0.514443		AAVrh.10A2	21381	0.273859	-1.8685
AAVpo.1A1	333768	1.6551	0.726919		AAVAH3-5	129774	0.848432	-0.23713		AAVrh.10A6	100715	1.29001	0.367382
AAVpo.1A2	181066	0.897876	-0.155411		AAV-DJ	157418	1.02916	0.0414694		AAVrh.10P2	56682	0.726012	-0.461934
AAVpo.1A6	319614	1.58491	0.664404		AAV-LK03	214757	1.40403	0.489574		AAVrh.10P4	39057	0.500262	-0.999243
AAVpo.1P2	11836	0.0586928	-4.09067		AAV-ShH10	145538	0.951493	-0.0717352		AAVrh.10P5	136221	1.74479	0.803053
AAVpo.1P4	526538	2.61102	1.38461							AAVpo.1	159045	2.03713	1.02654
AAVpo.1P5	411594	2.04103	1.0293							AAVpo.1A1	69460	0.88968	-0.168642
AAV12	39053	0.193657	-2.36842							AAVpo.1A2	52054	0.666735	-0.584815
AAV12A1	670	0.00332242	-8.23355							AAVpo.1A6	44836	0.574283	-0.800167
AAV12A2	206	0.00102152	-9.93507							AAVpo.1P4	59489	0.761966	-0.392201
AAV12A6	208	0.00103144	-9.92113							AAVpo.1P5	68108	0.872363	-0.197
AAV12P2	2610	0.0129426	-6.27173							AAV12	107834	1.38119	0.465916
AAV12P4	2173	0.0107755	-6.53609							AAV-Anc80L65	66525	0.852087	-0.230928
AAV12P5	679	0.00336705	-8.2143							AAV-B1	57051	0.730739	-0.452572
										AAV-DJ	78574	1.00642	0.00922759
										AAV-DJYF	65269	0.835999	-0.258426
										AAV-LK03	112584	1.44203	0.528105
										AAVM41	66773	0.855263	-0.22556
										AAV-ShH10	73886	0.94637	-0.0795234
										AAVAH3-10	47160	0.60405	-0.727261
										AAVAH3-17	46823	0.599733	-0.737607
										AAVAH3-18	23230	0.297542	-1.74884
										AAVAH3-21	59696	0.764617	-0.38719
										AAVAH3-3	162640	2.08318	1.05879
										AAVAH3-5	70934	0.908559	-0.138347
										AAVAH3-N1	157743	2.02045	1.01468
										AAVAH3-N10	98766	1.26505	0.33919
										AAVAH3-N12	30718	0.393452	-1.34574
										AAVAH3-N2	50950	0.652594	-0.615742
										AAVAH3-N4	62067	0.794986	-0.330998
										AAVAH3-N5	117627	1.50663	0.591323
										AAVAH3-N6	91393	1.17061	0.227259
										AAVAH3-N8	29534	0.378287	-1.40245
										AAVAH3-N9	125956	1.61331	0.690024
										AAVAH4-1	108997	1.39609	0.481392
										AAVAH4-3	79618	1.01979	0.0282702
										AAVAH4-6	46200	0.591754	-0.756932
										AAVAH4-7	110541	1.41587	0.501685
										AAVAH4b-10	101051	1.29431	0.372187
										AAVAH4-N1	50812	0.650826	-0.619655
										AAVAH4-N11	96104	1.23095	0.299772
										AAVAH4-N12	57013	0.730252	-0.453533
										AAVAH4-N3	56273	0.720774	-0.472382
										AAVAH4-N4	61046	0.781909	-0.354928
										AAVAH4-N5	76017	0.973665	-0.0385023
										AAVAH4-N6	51619	0.661163	-0.596922
										AAVAH4-N7	46848	0.600054	-0.736837
										AAVAH4-N9	93951	1.20337	0.267084
										AAVJEA2-D1	119546	1.53121	0.61467
										AAVJEA2-D10	42586	0.545464	-0.874445
										AAVJEA2-D16	33043	0.423232	-1.24048
										AAVJEA2-D3	28069	0.359522	-1.47585
										AAVJEA2-D7	30195	0.386753	-1.37051
										AAVJEA2-H1	211189	2.70502	1.43564
										AAVJEA2-H11	22906	0.293392	-1.7691
										AAVJEA2-H17	23245	0.297734	-1.7479
										AAVJEA2-H2	50453	0.646228	-0.629884
										AAVJEA2-H8	153702	1.9687	0.97724
										AAVJEA2-S11	27127	0.347457	-1.52509
										AAVJEA3-D12	55380	0.709336	-0.495459
										AAVJEA3-D16	64068	0.820616	-0.28522
										AAVJEA3-D2	36983	0.473697	-1.07796
										AAVJEA3-D20	34402	0.440639	-1.18233
										AAVJEA3-D4	22363	0.286437	-1.80371
										AAVJEA3-D5	25089	0.321353	-1.63777
										AAVJEA3-D7	40075	0.513301	-0.962122
										AAVJEA3-H13	61846	0.792156	-0.336144
										AAVJEA3-H15	153009	1.95982	0.97072
										AAVJEA3-H19	50756	0.650109	-0.621246
										AAVJEA3-H20	92591	1.18595	0.246048
										AAVJEA3-H3	35282	0.45191	-1.14589
										AAVJEA3-H4	575234	7.3679	2.88125
										AAVJEA3-H5	18756	0.240237	-2.05747
										AAVJEA3-S1	63541	0.813866	-0.297137
										AAVJEA3-S10	290314	3.71849	1.89472
										AAVJEA3-S2	33600	0.430366	-1.21636
										AAVJEA3-S4	82534	1.05714	0.0801641
										AAVJEA3-S5	23762	0.304356	-1.71617
										AAVJEA3-S7	193347	2.47649	1.3083
										AAVJEA3-S8	30295	0.388034	-1.36574

## Sheet: SuppFig2a
2nd library
Organs	M1	M2	M3	M4	M5	M6
Abdominal Aorta	0.818827	1.39032	1.58126	0.671242	0.953203	1.62321
Thoraxial Aorta	1.3225	0.194842	1.67937	0.925647	0.531595	1.58504
Blood Cells	4.23847	2.77089	3.04368	6.07502	6.92595	4.53083
Brain	1.05116	1.45812	1.33442	0.999455	0.974669	1.29573
Colon	0.105663	0.099215	0.112302	0.12734	0.109214	0.402746
Diaphragm	0.720932	3.81299	0.732209	4.32389	3.43829	0.837339
Duodenum	0.208633	0.197753	0.227967	0.202788	0.164485	0.184754
Eye	0.107221	0.139679	0.115599	0.102161	0.0971341	0.115638
Brown Fat Tissue	1.82928	1.67133	3.12502	1.98457	2.37176	2.71628
White Fat Tissue	1.23724	1.46634	1.7926	0.661578	1.06221	1.10069
Heart	1.15258	1.11647	1.10003	1.12457	1.04008	1.53581
Inner Ear	0.749809	0.379189	0.79675	0.316966	0.419885	0.533947
Kidney	0.730008	0.787803	0.768497	0.695837	0.669718	0.84737
Liver	56.2213	51.9861	72.3204	49.2282	58.1227	64.5757
Lung	6.59768	6.13163	5.86383	5.01979	4.22111	5.9806
Ovaries	0.367918	0.242662	0.141231	0.219824	0.230772	0.343346
Pancreas	0.202561	0.748524	0.419389	0.44242	0.179048	0.186788
Quadriceps femoris	2.49811	2.96373	1.92719	2.67517	1.79234	1.8324
Spleen	0.979017	0.677437	0.722531	0.753693	0.664997	0.738126
Stomach	0.268124	0.254513	0.283593	0.22885	0.386779	0.207737
3rd library
Organs	M1	M2	M3	M4
Aorta	1.1736	2.35032	1.79568	1.26973
Biceps	0.256167	1.12041	0.108412	0.154854
Colon	0.0389417	0.102238	0.0647913	0.0547404
Diaphragm	0.239507	5.86667	1.92482	0.40163
Duodenum	0.0792859	0.227601	0.0804744	0.09106
Eye	0.0364143	0.104007	0.0348114	0.0425402
Brown fat tissue	1.84379	4.77726	2.35285	2.41855
White fat tissue	1.8789	4.52349	1.5941	1.54298
Heart	0.426827	1.4493	0.392945	0.340065
Inner ear	0.0708411	0.352948	0.0914648	0.144238
Kidney	0.472586	1.25106	0.251721	0.619509
Liver	27.0812	73.4556	30.9272	40.2445
Lung	0.746577	4.48795	0.510283	0.504588
Ovaries	0.433338	0.441441	0.124393	0.345409
Pancreas	0.105366	0.123733	0.071157	0.122595
Quadriceps femoris	0.51992	1.03259	0.217482	0.148673
Stomach	0.0725757	0.24158	0.14863	0.0911922
CD3	0.515652	0.73488	0.467528	0.340293
CD19	0.892884	1.00318	0.534533	0.288993
CD11b	2.18046	4.13725	3.12873	1.87296
CD11c	9.36633	17.3045	9.10099	6.36677

## Sheet: SuppFig2b
2nd library
Variants	Aa	At	BlC	B	C	Di	Du	Eye	FatB	FatW	H	I	K	Li	Lu	O	P	QF	S	St
AAV1	0.00309545	0.00430471	0.0392053	0.00023896	0.00079264	0.0109992	0.00015698	0.00052127	0.00879703	0.00084834	0.00670597	0.00190316	0.00232559	0.331573	0.0004939	0.003866	0.00017684	0.00754524	0.0125211	0.0004895
AAV1A1	0.00068541	0.00078461	0.00639345	0.00290096	0.00039175	0.00975095	0.00018926	0.00065409	0.00087086	0.00046353	0.00361013	0.00185259	0.00230632	0.0273657	0.00080443	0.00029202	0.00016328	0.0259008	0.00356585	0.0001615
AAV1A2	0.00271516	0.00255357	0.0809084	0.00163041	0.00024798	0.00956397	0.00079564	0.00071377	0.00445581	0.00106983	0.00728297	0.00194673	0.00158033	0.134904	0.00153361	0.0011006	0.00067896	0.0258179	0.00925311	0.00079247
AAV1A6	0.00114126	0.00101176	0.0364777	0.00456674	0.00030019	0.00421326	8.21e-05	0.00029619	0.00131683	0.00042742	0.0027601	0.00152217	0.00201492	0.0645428	0.00353046	0.00040919	0.00016836	0.0166634	0.00147071	0.00015621
AAV1P4	0.00111775	0.0008192	0.0224743	0.00113904	0.00035949	0.0024602	3.65e-05	0.00011564	0.0017021	0.00045771	0.00136882	0.00107808	0.00349983	0.0737537	0.00180724	0.00044982	5.29e-05	0.018425	0.00845265	0.00020826
AAV1P5	0.00092656	0.00070979	0.055574	0.00150498	0.0001371	0.00239515	2.38e-05	0.00013941	0.00177559	0.00040108	0.00120587	0.00099506	0.00302345	0.108313	0.00140213	0.00042169	0.00017822	0.014201	0.00772427	0.00013772
AAV2	0.00020256	9.63e-05	2.17e-06	9.08e-08	9.01e-05	0.00194031	1.63e-08	0.00010132	0.00012003	8.7e-05	0.00062465	0.00018219	0.00065027	0.0675181	2.71e-05	3.3e-05	2.31e-08	0.00117711	0.00011398	1.07e-05
AAV2-7m8	0.00208764	0.00116014	8.53e-06	6.76e-07	0.00010697	0.00896892	0.00014768	0.00063993	0.00096571	0.00117102	0.00682718	0.00144863	0.0014737	0.324951	0.00058249	0.00012138	2.02e-07	0.00766431	0.00081157	0.00011421
AAV2A1	0.00808147	0.00427992	2.19e-05	0.00035582	0.00060415	0.0304438	9.99e-06	0.00059955	0.0141706	0.00857788	0.00979273	0.00573662	0.00172322	0.00685798	0.00043354	9.08e-05	0.00030746	0.0253813	1.24e-06	7.91e-05
AAV2A2	0.00053088	0.00047687	1.38e-06	0.00039287	3.68e-08	0.00052576	4.39e-08	6.26e-05	0.00039823	0.00014537	0.00081686	0.00029595	3.78e-05	0.0033887	0.00395717	0.00041896	1.8e-07	0.0014258	0.00068005	1.04e-05
AAV2A6	0.00035189	0.00010704	7.15e-07	0	1.59e-08	0.00046869	2.05e-08	0	0.00052732	0.00021473	0.00055821	6.75e-05	0.00029463	0.00259359	0.00186403	8.65e-05	0.00011843	0.00078811	1.31e-07	4.22e-08
AAV2-BR1	0.00059412	0.00103023	0.00391049	0.070735	0.00026015	0.00067077	2.88e-06	0.0010097	0.00119924	0.00015484	0.00031744	0.00186297	0.00056873	0.00115077	0.0566091	1.84e-05	2.53e-06	0.00052452	0.00049944	7.77e-06
AAV2-ESGHGYF	0.00252742	0.016521	1.64122	0.287581	0.00206051	0.00266222	0.00014165	0.00287135	0.00331806	0.00099857	0.00231511	0.0101764	0.0165276	0.00582127	4.74041	0.00021634	0.00020738	0.00181	0.0158858	0.00027186
AAV2P2	1.64e-05	3.43e-05	3.87e-07	2.99e-08	0	0.00022718	2.22e-08	0	4.79e-05	7.1e-06	7.47e-05	2.37e-08	0.00030411	0.00200464	0.00217884	4.67e-09	8.57e-08	7.84e-05	0.00010749	5.38e-06
AAV2P4	6.98e-05	7.62e-05	1.4e-07	0.00019036	0.00016357	0.00014048	1.21e-08	4.37e-09	0.00015199	4.59e-05	0.00030025	9.28e-05	1.72e-07	0.00386207	0.00079828	3.46e-08	1.08e-07	0.00053346	1.51e-07	3.45e-08
AAV2P5	4.59e-05	2.73e-05	4.56e-08	9.47e-08	5.38e-09	0.00012771	2.58e-09	2.02e-05	0.00011491	2.8e-05	0.00010389	2.26e-05	0.0001311	0.00517964	0.00016839	9.12e-09	2.64e-09	0.00023361	5.55e-08	9.03e-06
AAV2HBKO	0.0112505	0.0139193	0.0354043	0.00113543	0.00123146	0.0526505	0.00029693	0.0012043	0.0299504	0.014772	0.0145952	0.0103944	0.00326382	0.00625696	0.00120048	0.00027404	0.00046993	0.0430401	0.00059721	0.00087366
AAV3b	0	0	2.78e-07	1.03e-08	0	0.00013923	4.1e-09	1.68e-05	1.41e-05	5.97e-06	8.73e-05	6.13e-05	5.13e-08	0.00476399	6.12e-08	1.46e-09	0	0.00016758	2.27e-08	2.28e-09
AAV3bA1	0	0	1.39e-07	0	6.81e-09	4.93e-05	0	0	3.37e-08	1.88e-08	8.97e-05	1.64e-08	1.29e-08	0.00096404	3.73e-06	0	0	3.34e-05	3.86e-08	0
AAV3bA2	0	9.03e-05	0	0	6.42e-09	4.68e-05	0	0	1.63e-05	0	3.01e-05	0	0	0.00034492	0.00011445	0	0	7.12e-05	0	0
AAV3bA6	7.82e-08	0	0	0	3.56e-08	5.21e-05	0	0	0.00010116	0	2.24e-05	9.73e-05	6.31e-08	0.00337181	5.53e-05	0	0	1.23e-05	0	1.7e-08
AAV3bP4	1.4e-08	2.4e-08	2.68e-07	0.0001151	4.11e-05	2.55e-05	1.64e-08	3.69e-09	9.66e-05	2.14e-05	5.49e-05	1.46e-05	0.00015624	0.00243452	0.00019674	5.6e-09	1.4e-08	0.00022396	4.57e-08	3.22e-09
AAV3bP5	5.75e-09	0	5.07e-08	0	0	2.37e-05	0	0	1.63e-05	6.25e-06	2.27e-05	0	2.33e-08	0.00340882	8.09e-05	3.46e-09	0	7.91e-05	0	0
AAV4	0.00366473	0.00335472	0.105623	0.00654426	0.00271401	0.00590294	0.00052996	0.00170589	0.00113871	0.00057679	0.00849419	0.00311365	0.0100444	0.00804995	0.13993	0.00064002	0.00030844	0.0023987	0.00393904	0.00096069
AAV4A1	0.00173864	0.00217022	0.17077	0.00529337	0.00062444	0.00907464	0.0011174	0.00198597	0.00139666	0.00057671	0.01249	0.00223794	0.00707412	0.00783644	0.0846699	0.00040441	0.00020072	0.00348469	0.0021371	0.00039983
AAV4A2	0.00067393	0.00112648	0.122314	0.00257047	0.00026797	0.00489979	2.46e-07	0.00089919	0.0003666	0.00044859	0.00602609	0.00183445	0.00257768	0.00356282	0.0373858	0.0001403	0.00015016	0.00352753	0.00018516	6.92e-05
AAV4A6	0.00050854	0.00081773	0.053374	0.00307946	0.00041605	0.00232329	3.03e-07	0.00124912	0.00072334	0.00022458	0.0057258	0.00090823	0.00240569	0.00600824	0.0469667	7.66e-05	1.46e-06	0.00176066	0.00112931	0.00024668
AAV4L1	0.00217199	0.00209821	0.0993429	0.00555466	0.00114013	0.00921254	1.08e-05	0.00113121	0.00109247	0.00060651	0.0117468	0.00240205	0.0040343	0.0179177	0.0775872	0.0002599	2.63e-06	0.00427481	0.00408036	0.00031949
AAV4P2	0.00013318	8.58e-05	0.0166041	0.00011102	6.54e-05	0.0004956	1.89e-08	2.09e-05	8.42e-05	2.19e-05	0.0005173	8.81e-05	0.00034812	0.00260506	0.00277455	1.19e-05	1.43e-07	0.00017664	0.00020227	6.8e-06
AAV4P4	0.00109179	0.00102602	0.0345702	0.00227047	0.0006926	0.00142255	2.57e-05	0.00132208	0.00108675	0.00039383	0.00390541	0.00109284	0.00382614	0.0142817	0.0930505	0.00030341	2.41e-05	0.0009292	0.00073331	0.00029775
AAV4P5	0.00107342	0.00099444	0.0481414	0.00280786	0.0015874	0.00148715	4.02e-07	0.00069393	0.00113542	0.00019129	0.00432975	0.00121778	0.00432701	0.0130704	0.0747207	0.00017329	1.98e-06	0.00128328	0.00108862	0.00037647
AAV5	0.00017614	5.7e-05	0.0198415	4.23e-06	4.64e-07	0.00097846	1.52e-07	5.16e-08	2.68e-05	0.00034431	0.00012577	0.00052808	0.00020002	0.0624027	0.00353639	0.00021903	2.52e-07	0.00130258	0.00137159	8.19e-07
AAV5A1	0.00027497	3.87e-05	1.04e-06	0	4.6e-09	0.00077088	8.95e-09	9.83e-06	7.88e-05	0.00015951	8.01e-05	0.00011866	2.26e-08	0.037841	3.95e-05	0.00016936	0	0.00067426	2.48e-08	1.86e-05
AAV5A2	0.00191099	0.00039232	1.11e-05	5.15e-07	0.00023803	0.00418425	1.26e-07	0.00092118	0.00061785	0.00170203	0.0007078	0.00161311	0.00080349	0.131099	0.00549351	0.00029133	0.0001932	0.0148594	0.0010906	3.68e-05
AAV5A6	0.00325441	0.00084701	0.0795376	0.00017707	0.00029949	0.00214724	1.63e-07	9.76e-05	0.00112497	0.00187325	0.00066069	0.00073865	0.00061358	0.169624	0.0126361	0.00026381	1.22e-06	0.0207444	0.00225307	5.97e-05
AAV5P4	0.00011566	9.83e-05	0.0920772	1.37e-07	0.00018255	0.0010112	3.39e-08	1.32e-05	0.00052783	0.00019139	5.06e-05	1.62e-07	1.33e-07	0.134808	0.00115611	0.00016582	1.64e-07	0.00036972	5.41e-06	1.64e-05
AAV5P5	0.00023831	0.00013868	5.17e-07	1.18e-07	0.000211	0.00116102	1.28e-08	6.12e-09	0.00045622	0.00013775	3.15e-05	6.45e-05	7.48e-05	0.174453	0.00079793	6.47e-05	4.38e-08	0.00017593	0.00048433	3.52e-05
AAV6	0.00210367	0.00246775	0.00859854	0.00011133	0.00047965	0.0206926	0.00026746	0.0011944	0.00283954	0.00069505	0.0178308	0.00242733	0.00144478	0.651246	0.00095995	0.00065812	7.79e-05	0.0434014	0.0101169	0.00036789
AAV6P4	0.0022137	0.00170776	0.0412864	0.00729328	0.00111007	0.00232535	0.00037859	0.00057215	0.00118948	0.00055607	0.00279766	0.00215279	0.00418219	0.0762804	0.00745675	0.00032659	2.31e-05	0.0256301	0.00651816	0.0001868
AAV6.2	0.00410853	0.00494833	0.0218751	0.00034057	0.00152571	0.0459332	0.00029789	0.00202083	0.0065787	0.00142526	0.0400069	0.00545599	0.00463562	1.38876	0.00188033	0.00156028	0.00015864	0.0824878	0.020984	0.00081926
AAV7	0.0450281	0.0369871	0.0127647	0.00038103	0.0105253	0.0319184	0.0100281	0.00178616	0.0919782	0.0373445	0.0263881	0.011212	0.0189814	1.60876	0.00343848	0.00651761	0.0317541	0.0256723	0.0234555	0.0122252
AAV7A1	0.00763231	0.0109895	0.0543474	0.00119195	0.00144758	0.0151395	0.00256174	0.00112095	0.0158399	0.00210976	0.022845	0.00435418	0.00923014	0.515433	0.00200484	0.00418404	0.00380154	0.0178971	0.00988097	0.00407769
AAV7A2	0.00314372	0.00306527	0.0082303	0.00087734	0.00093008	0.00467789	0.00015597	0.00020798	0.00567052	0.00157972	0.00288177	0.00107227	0.00252246	0.549115	0.0100926	0.00171826	0.00035816	0.00448035	0.0130588	0.00020985
AAV7A6	0.0030667	0.00257301	0.00645095	0.00047113	0.00124559	0.0055725	0.00048308	0.00013507	0.00598936	0.00125006	0.0021563	0.00088306	0.00344658	0.870351	0.0111315	0.00158852	0.00053539	0.00284065	0.0127207	0.00046042
AAV7P2	0.00032702	0.00031212	0.0239211	0.00014486	1.17e-07	0.00068239	6.88e-08	9.61e-05	0.00045121	0.00010779	0.00026236	8.61e-05	0.00253602	0.0104639	0.00253074	7.67e-05	4.08e-06	0.00034118	0.00226711	3.12e-05
AAV7P4	0.00589789	0.00444432	0.0590163	0.00199159	0.00068569	0.00402365	0.00049332	0.00057416	0.0116764	0.00262901	0.00371857	0.0023822	0.00964468	0.531499	0.0270536	0.00456019	0.00042078	0.00370362	0.0305829	0.00055107
AAV7P5	0.00205674	0.00181136	0.0454009	0.00023933	0.00079724	0.00296097	0.00031822	0.00021531	0.00540029	0.00085427	0.00129925	0.00058844	0.00370507	0.452285	0.00428662	0.00229135	0.00010043	0.00217155	0.00810013	0.00016824
AAV8	0.0787793	0.065181	0.0976174	0.00142445	0.0104188	0.0535991	0.0131879	0.00282665	0.151793	0.0888587	0.0314503	0.0145186	0.0265241	3.66143	0.00381818	0.0138873	0.0292148	0.0333271	0.0219376	0.0138252
AAV8A1	0.0193612	0.023159	0.109565	0.00094918	0.00543041	0.048331	0.0129434	0.00178777	0.0306444	0.00538892	0.0420756	0.00971328	0.0231743	2.43524	0.00359982	0.00757656	0.0196545	0.0349256	0.0153166	0.00739184
AAV8A2	0.0101217	0.00773254	0.0137673	0.00101291	0.00336987	0.0187241	0.00579698	0.00079237	0.0143709	0.0050433	0.0110379	0.00422272	0.0135567	1.8291	0.00488539	0.0161469	0.00245765	0.0143323	0.0119436	0.00218383
AAV8A6	0.0134556	0.0076944	0.0235141	0.00158582	0.00378898	0.0184545	0.00376947	0.00060559	0.0155035	0.00577485	0.00860098	0.00356698	0.0135289	2.26265	0.00690009	0.0166194	0.0020994	0.0070113	0.0173008	0.00160933
AAV8P2	0.00031284	0.00024343	9.71e-07	0.0001181	2.55e-08	0.00039855	2.54e-08	1.8e-09	0.00034805	1.5e-05	0.00021402	5.31e-05	0.00131205	0.0120555	0.00137824	2.77e-05	8.22e-08	0.00026457	0.00105965	3.22e-08
AAV8P4	0.00243962	0.00179097	7.35e-06	0.00010263	0.00172636	0.00447196	8.1e-05	5.67e-05	0.00462259	0.0010081	0.00078186	0.00033962	0.00212065	0.777792	0.00303539	0.00286048	0.00011262	0.00164038	0.00622412	7e-05
AAV8P5	0.00173076	0.00099644	0.00382954	6.58e-05	0.00109239	0.00590153	5.58e-06	5.51e-05	0.00395865	0.00063973	0.00029664	0.000165	0.00243918	1.10804	0.00215704	0.00089005	4.01e-05	0.00079367	0.00427082	0.00022729
AAV9	0.18064	0.149773	0.167868	0.00937856	0.0129706	0.137016	0.0249635	0.00748582	0.349126	0.205	0.0736918	0.0434649	0.0726925	1.77363	0.0135764	0.0238464	0.0615147	0.138247	0.0334435	0.0372039
AAV9A1	0.0506019	0.059746	0.114696	0.00908703	0.00839744	0.0720037	0.0184777	0.00466083	0.0827661	0.0150003	0.0798427	0.0200072	0.0303376	2.47354	0.00604588	0.0168984	0.0264352	0.0768933	0.0152369	0.0193085
AAV9A2	0.00418773	0.00232158	0.018393	0.0007949	0.00122086	0.0150386	0.0016711	0.0004621	0.00885131	0.00230446	0.00576813	0.00259778	0.00327793	0.973364	0.0105595	0.00325978	0.00031497	0.0212972	0.00569341	0.00097574
AAV9A6	0.0107076	0.00440162	0.0133829	0.00193794	0.00252677	0.0170322	0.00166279	0.00071431	0.0115637	0.00393603	0.0088838	0.00394504	0.00676032	1.6716	0.0143912	0.00672069	0.0016844	0.0203319	0.00693183	0.00174515
AAV9BR1	0.024848	0.0136924	0.0474381	0.00044347	0.00098175	0.0624724	0.00564106	0.00221554	0.0391261	0.0106545	0.0360755	0.0147939	0.0146823	0.334254	0.00134016	0.00223713	0.0088025	0.0654279	0.00393982	0.0073873
AAVMYO	0.0371748	0.054113	0.00047266	0.00246199	0.00455667	1.44424	0.00386652	0.0372693	0.139376	0.101319	0.120301	0.213673	0.0154071	0.119388	0.00417601	0.00389211	0.00389314	0.996801	0.00165448	0.0325149
AAV9P4	0.0157253	0.0139861	0.0642459	0.0106874	0.00212808	0.00988289	0.00620827	0.0020877	0.0262884	0.00699835	0.0076137	0.00413374	0.0179024	0.348327	0.0469322	0.0174444	0.00142326	0.00947722	0.014365	0.00247741
AAV9P5	0.00919505	0.00676519	0.0415135	0.0147932	0.00069942	0.00519873	0.00488922	0.00110221	0.013831	0.003788	0.0041671	0.00207622	0.00913825	0.168367	0.0339749	0.0116704	0.00162329	0.00446449	0.00634314	0.00096802
AAV-PHP.B	0.0018028	0.00276998	5.35e-05	0.904538	0.00069339	0.00797756	0.0006513	0.00533586	0.00366887	0.00066234	0.00898224	0.0152115	0.00425109	0.0686476	0.00117399	0.0006156	0.0001752	0.00310997	0.00305687	0.00103188
AAV9BI	0.112364	0.0980148	0.0871484	0.00407708	0.00932033	0.102859	0.0121984	0.00587188	0.247027	0.144504	0.0773406	0.0298884	0.0445777	2.66964	0.00740599	0.00707122	0.026408	0.0789055	0.0286736	0.0255436
AAVrh.10	0.0944468	0.0728415	0.101334	0.00225234	0.0109198	0.0943701	0.0237582	0.00470162	0.185167	0.125591	0.0577206	0.0248801	0.0416933	4.29381	0.00693077	0.0130333	0.0604301	0.0694907	0.0358141	0.0218736
AAVrh.10A1	0.0148157	0.0166677	0.0011278	0.000662	0.00475294	0.0352188	0.00640366	0.00125321	0.0223916	0.0033074	0.0374092	0.00853728	0.0212443	3.03388	0.00205689	0.00458868	0.0106883	0.0245611	0.012591	0.00552699
AAVrh.10A2	0.00941407	0.00587484	0.0537337	0.00207762	0.00193377	0.018768	0.00261395	0.00054012	0.0120439	0.00487269	0.00940733	0.00340781	0.00904457	1.82613	0.0165698	0.00466844	0.00094506	0.0202472	0.0245339	0.00170691
AAVrh.10A6	0.00541981	0.0029242	0.0167153	0.00108779	0.00257129	0.0123897	0.00145677	0.00023742	0.00745358	0.00220945	0.00390648	0.00134852	0.00598769	2.07216	0.0106617	0.00219447	0.00043101	0.00510267	0.0107474	0.00124195
AAVrh.10P2	0.00025381	0.00034835	3.13e-07	9.55e-08	5.15e-08	0.00070274	0.00020626	1.98e-05	0.00053323	0.00011403	0.00032424	7.14e-05	0.0012034	0.0085497	0.00224097	6.83e-05	1.11e-07	0.00035024	1.85e-05	3.62e-05
AAVrh.10P4	0.00517894	0.00375248	0.0107452	0.00024228	0.00124731	0.00644035	0.0009516	0.00018877	0.00807839	0.0021496	0.00243227	0.00124575	0.00570868	0.999485	0.0210221	0.00275985	4.03e-05	0.00309947	0.0121679	0.00046025
AAVrh.10P5	0.00348082	0.00257816	0.0119775	0.00059502	0.00205444	0.00645522	0.00097419	0.00014177	0.00695433	0.00152868	0.00201478	0.00106565	0.00708598	1.08217	0.0114874	0.00254335	0.00025847	0.0030833	0.0112493	0.0005435
AAVpo.1	0.00766442	0.00745725	0.0238443	0.00150391	0.00064324	0.0760091	3.67e-05	0.00205361	0.0180894	0.0168793	0.011587	0.0164329	0.0192246	0.00760893	0.00330896	0.00042062	1.61e-06	0.0544442	0.00135901	0.00260302
AAVpo.1A1	0.00862582	0.00494198	2.62e-05	0.00131094	0.00021645	0.0570393	1.05e-05	0.00129137	0.0122732	0.0113979	0.0136212	0.0109948	0.00906197	0.00861773	0.00097862	0.00027999	5.94e-06	0.0395791	0.00033696	0.00162173
AAVpo.1A2	0.00468702	0.00482285	0.0451377	0.00516656	0.00080534	0.0353226	0.0001284	0.00168032	0.00875097	0.00430072	0.00903705	0.00525885	0.00593885	0.00953184	0.0103648	0.00224782	6.45e-06	0.0222361	0.00201303	0.0104142
AAVpo.1A6	0.00432597	0.00523494	0.0189124	0.00199649	0.00063345	0.00423644	0.00095692	0.00043279	0.00993023	0.00230621	0.0052076	0.0019585	0.00364449	0.0342841	0.0131226	0.00301329	0.00025969	0.00991422	0.00295615	0.00101685
AAVpo.1P4	0.00035281	0.00081199	2.34e-06	0.00044316	1.2e-05	0.00063364	2.85e-05	4.11e-08	0.00189338	0.00045738	0.00058817	0.00033948	0.00105943	0.0232563	0.00131099	0.00111674	1.26e-07	0.00175739	0.00073648	8.73e-05
AAVpo.1P5	0.0001485	0.00063137	4.25e-07	4.62e-08	2.32e-08	0.00035663	1.21e-06	2.58e-08	0.00126837	0.00013941	0.00012323	0.00018761	0.00033747	0.0273901	0.00010719	0.00069795	8.28e-06	0.00053343	0.00015438	1.44e-05
AAV12	0.00103914	0.00096362	9.88e-06	0.00036948	0.00011886	0.00711418	3.25e-05	0.00033385	0.0014671	0.00744396	0.00136273	0.00420169	0.00067202	0.0602329	0.00026103	0.00029524	2.62e-07	0.0137149	0.00017235	9.69e-05
AAVAH3-5	0.00337416	0.00368971	0.036757	6.42e-05	0.00071475	0.00961194	0.00021855	0.00036578	0.0078445	0.00089466	0.00578396	0.00160013	0.00317051	0.318637	0.00044173	0.00318864	7.74e-05	0.00439284	0.0115857	0.00043196
AAV-DJ	0.00359349	0.00134695	1.2e-05	0.00018753	0.00276523	0.0206657	0.00013641	5.8e-05	0.00178968	0.00108005	0.0142058	0.00105421	0.0056641	2.41231	0.00101303	0.00027169	0.00027314	0.00211385	0.018165	0.00095907
AAV-LK03	6.38e-05	5.88e-05	4.6e-07	2.52e-08	6.84e-05	0.00041713	7.82e-09	1.27e-05	8.23e-05	5.31e-05	0.0003055	0.00016221	1.04e-07	0.0185682	1.22e-05	3.63e-09	1.43e-08	0.00033669	2.97e-08	8.35e-09
AAV-ShH10	0.00025133	0.00035473	0.0305983	7.25e-05	8.11e-05	0.00171815	4.31e-08	3.52e-05	0.00022773	0.00015106	0.00568971	0.0004369	3.57e-07	0.0421343	0.00037878	9.75e-05	2.66e-07	0.00458244	1.6e-07	7.85e-05
3rd library
Variants	A	Bi	C	Di	Du	Eye	FatB	FatW	H	I	K	Li	Lu	O	P	QF	St	CD3	CD19	CD11b	CD11c
AAV1	0.00149828	0.00092501	0.00020337	0.00840462	1.353e-05	0.0002806	0.00258681	0.00193758	0.00162793	0.00138345	0.00202276	0.166507	0.00166989	0.00042163	1.1042e-05	0.00118854	3.2075e-05	0.00566552	0.00759356	0.0615441	0.271397
AAV1A1	0.00097468	0.00199584	4.1389e-09	0.00886279	1.4926e-08	0.00016943	0.00042434	0.00026431	0.00224481	0.00039289	0.00139318	0.0169029	0.0005022	3.3642e-05	2.0576e-08	0.00140262	1.7652e-08	3.51e-07	0.00105679	0.0197443	0.00566795
AAV1A2	0.00289013	0.0015393	0.00043475	0.00660621	9.5705e-05	2.1537e-08	0.00259396	0.00220821	0.00325327	0.0007526	6.2274e-07	0.0818733	0.00186708	0.00072874	0.00053194	0.00176891	4.8926e-09	9.9399e-07	9.0509e-07	0.0427152	0.0909914
AAV1A6	0.00039597	0.00074226	9.4213e-09	0.00221422	3.4936e-05	0.00010208	0.00059037	0.00051493	0.00114548	0.00018008	0.00285771	0.0167847	0.00287738	4.0565e-05	1.8818e-08	0.00062988	1.03e-07	0.00351455	0.00214811	0.0763565	0.0532067
AAV1P4	0.00026915	0.00049892	4.4454e-09	0.00145526	7.1596e-09	6.8375e-05	0.00082073	0.00058109	0.0015475	0.00022556	0.00313568	0.0262911	0.00133721	0.00018865	2.0907e-08	0.0004377	1.2955e-08	2.1879e-07	4.6923e-07	0.0215493	0.0850196
AAV1P5	0.00032082	0.00035983	1.6549e-09	0.00207069	1.3653e-08	9.0663e-05	0.00085996	0.00032434	0.00113259	0.00010352	0.00052868	0.024371	0.00124394	2.8881e-05	6.7038e-05	0.00037645	1.5612e-08	0.0024161	0.00119561	0.0193158	0.113887
AAV2	0.00028305	6.9167e-05	2.3401e-09	0.00075027	1.803e-08	1.3055e-08	0	6.8779e-05	0.00028455	4.0979e-09	0	0.0285537	0.00028898	0.00022771	0	8.9246e-06	0	5.996e-08	5.054e-08	0.0219072	1.6731e-06
AAV2-7m8	0.00038944	0.00029996	1.4477e-08	0.00699673	6.4293e-08	0.00011421	0.00036542	0.00087649	0.00420791	3.7535e-05	2.2342e-07	0.143572	0.00298266	0.00031461	1.3128e-08	9.5722e-05	0.00013884	0.00153021	0.0026497	0.00781594	0.00173485
AAV2A1	0.00176342	0.00344459	0.00058959	0.0200074	8.557e-08	0.00011334	0.0116483	0.00952731	0.00607907	0.0008612	2.7223e-06	1.047e-05	0	0.00034627	0	0.00529807	0.00034156	8.7621e-07	2.9588e-07	0.0375693	4.4065e-05
AAV2A2	0.00105105	0.00012287	9.3515e-09	0.00074235	1.183e-08	1.1828e-08	0.00130465	0.0004572	0.00021334	8.8661e-05	0.00208421	0.0129692	0.005545	1.9856e-07	6.1934e-09	0.00019178	9.8991e-08	0	7.7024e-08	2.6441e-07	5.3784e-06
AAV2A6	4.922e-07	7.038e-05	6.3967e-09	4.4556e-05	0	5.8287e-05	0	9.749e-05	0.00011521	6.1361e-05	1.1316e-06	0.00047185	0.00280255	2.5386e-08	1.2629e-08	5.9634e-05	1.5474e-08	0	0	1.0141e-07	2.4755e-06
AAV2-BR1	0.00030341	4.7592e-05	3.6957e-09	0.00013398	3.7598e-08	0.00040294	0.00029845	9.7145e-05	9.936e-05	0.00013844	8.256e-07	0.00087253	0.0433777	1.734e-08	2.743e-07	3.6452e-05	1.4931e-07	0.00200053	2.5207e-07	2.7403e-07	2.0481e-06
AAV2-ESGHGYF	4.3078e-05	0.0002511	1.5377e-07	0.00031761	1.5035e-07	0.0012479	0.00093716	0.00034751	0.00057722	0.00063227	0.00072729	0.00096489	1.60807	2.1139e-06	9.0844e-06	5.2149e-05	2.8831e-06	3.6304e-07	6.3019e-07	0.0157038	0.0160852
AAV2-ESGHGYFmut1	7.6276e-07	6.4035e-05	0	0.0005079	0	0	7.1938e-07	0	0	0	0	0	0	0	0	8.7573e-05	0	0	0	0	0
AAV2-ESGHGYFmut2	0.00341437	0.00351337	0.00016388	0.0126274	2.129e-08	0.00020731	0.00829887	0.00764966	0.00219315	0.00069407	2.0435e-07	0.00223353	0.00256401	8.4453e-05	7.0667e-05	0.00344766	2.7969e-08	0	0	0	1.6653e-05
AAV587MTP	0.00138829	0.00037184	1.1227e-08	0.0040585	0.00016274	6.9353e-05	0.00307348	0.00305064	0.00154662	0.00014703	1.3483e-07	0.119667	0.00061992	0.00194016	3.8063e-09	0.00033679	0.00017936	4.1097e-08	5.3044e-08	0.0141397	1.9495e-05
AAV2P2	0	7.1091e-06	0	5.316e-05	0	0	0	4.4753e-05	3.7869e-06	0	3.8243e-08	0.0002371	0.00116441	0	0	6.0877e-06	0	0	1.5696e-08	0	0
AAV2P4	0	1.8611e-06	0	7.8283e-05	3.6751e-09	1.6065e-09	0	0	4.0548e-05	0	0	0.0004483	0.00119683	0	9.6403e-09	3.0281e-05	6.0891e-08	0	0	8.2144e-08	6.6836e-07
AAV2P5	0.0002204	6.0116e-06	2.4491e-09	0.00015769	0	0	0	0	5.3517e-05	1.0022e-05	0	0.00455189	0.00102041	0	0	1.0404e-05	8.3667e-08	0	0	5.6135e-08	0
AAV2HBKO	0.00532064	0.00548003	0.00068802	0.0279019	0.00176996	0.00063643	0.0143193	0.0136273	0.00530311	0.00077606	1.7851e-06	0.00284882	0.00074057	0.00030655	2.3441e-05	0.00653013	0.00020241	2.1004e-07	0.0026936	3.5623e-07	0.00012304
AAV2YF	0	1.784e-05	0	9.1101e-05	0	0	0	0	5.0252e-05	0	0	0.0015239	0	1.0844e-08	0	2.7924e-06	0	1.5204e-08	0	0	4.7892e-07
AAV3b	0	6.7283e-06	0	7.471e-05	0	0	0	0	9.1514e-05	0	3.6198e-08	0.00092819	4.8083e-05	0	0	8.7866e-06	0	0	0	0	4.0895e-07
AAV3bA1	0	0	0	5.2679e-05	0	0	0	0	7.0398e-05	0	0	0	0	0	0	0	0	0	0	0	0
AAV3bA2	0	0	0	0	0	0	0	0	2.2961e-05	0	0	0	0	0	0	0	0	0	0	0	0
AAV3bA6	3.8182e-07	0	0	0	0	0	0	0	0	0	0	0	0	0	0	0	0	0	0	0	0
AAV3bP4	0	0	0	8.194e-05	0	0	0	0	0.00014365	0	0	0.00717583	0.00050077	0	0	0	2.9677e-08	0	0	1.1947e-07	0
AAV3bP5	0	3.5756e-06	0	2.8815e-05	0	0	0	0	7.439e-05	8.8479e-06	0	0.00013254	0.0001127	0	0	2.2678e-05	4.2287e-09	0	0	0	2.1411e-07
AAV4	0.00113828	0.00014922	2.5415e-08	0.00222156	1.865e-08	0.00038375	0.00023803	0.00018803	0.00174973	0.00048282	0.014439	4.4054e-06	0.0609642	0.00049986	3.8675e-07	0.00012229	1.5621e-07	0	0	0	0
AAV4A1	0.0003686	0.00038578	8.5319e-09	0.00463252	6.7134e-05	0.00062949	0.00032195	0.00024319	0.00310233	0.00030042	0.00313435	0.0024839	0.0569726	2.4224e-07	2.3787e-07	0.00026833	0.0001982	0.00598018	1.6162e-07	4.1763e-07	1.2156e-05
AAV4A2	0.00146944	0.00052113	1.1133e-08	0.00199967	2.3868e-08	0.00028374	1.5737e-06	0.00078285	0.00207762	8.7452e-05	0.0038356	2.6099e-05	0.0296575	8.8366e-08	1.6128e-07	0.00028671	3.7569e-08	0.0101752	0.00725164	7.1269e-07	1.7233e-05
AAV4A6	1.4753e-06	0.00012273	7.1471e-09	0.00132523	2.0083e-08	0.00070132	0.00030778	0.00010157	0.00154718	0.00039947	2.2905e-07	0.00118532	0.0379162	1.0893e-07	2.5718e-07	6.9459e-05	1.2403e-07	0.00927046	6.6752e-07	3.1325e-06	9.7616e-06
AAV4L1	0.00040824	0.00035086	1.4251e-08	0.00421497	1.9268e-08	0.00033719	0.0005034	0.00040497	0.0043956	0.00023726	0.0115736	0.00370824	0.089945	0.00047079	4.5711e-07	0.00032303	0.00016381	3.8434e-07	0.00498079	0.0228558	5.524e-06
AAV4P2	2.8847e-07	1.341e-05	6.8399e-10	0.00023215	1.9017e-09	6.8851e-10	3.8437e-08	7.8856e-06	0.00023045	1.0466e-05	9.5194e-09	0.0013804	0.00293026	1.5214e-08	1.6352e-08	1.0788e-05	1.9031e-05	7.1395e-09	1.7952e-08	6.5475e-08	0.00259558
AAV4P4	0.00013886	0.00015532	1.4997e-08	0.00095859	1.4398e-08	0.00053417	0.00067982	0.00029143	0.00078233	0.00037667	0.0105812	0.00219056	0.0430227	9.9894e-08	2.3096e-07	7.1511e-05	1.0475e-07	0	0	5.0355e-08	2.5503e-07
AAV4P5	0.00092853	7.3287e-05	1.9339e-08	0.00112548	7.9674e-09	0.00086718	0.00053302	0.00014903	0.00105412	0.00065311	1.7723e-07	0.00655689	0.0442771	0.00011719	1.7902e-07	6.8252e-05	5.3086e-08	5.851e-08	0.00921083	1.7808e-07	9.0193e-07
AAV5	0	5.447e-05	0	0.00083456	5.7994e-08	0	0	0	0	0	0	0.00785168	0.00235292	3.9503e-08	0	3.8e-05	0	0	0	0	6.9788e-05
AAV5A1	0	7.3206e-05	0	0.00100731	0	9.5927e-09	0.00045745	1.3895e-07	4.6566e-07	0.00018813	0	0.0408247	7.0671e-08	0	0	4.865e-05	0	0	0	0	0
AAV5A2	0.00036241	0.00034724	1.2838e-08	0.00142373	2.0225e-08	1.8992e-08	1.9002e-07	0.00012833	0.00018726	9.7126e-05	0	0.0760245	0.00510248	6.2182e-08	1.8624e-08	0.00023965	6.8458e-08	0.00445977	1.1699e-07	0.0292941	0.0354277
AAV5A6	3.7956e-07	0.00035423	0	0.00232864	1.3122e-07	0.00028656	0.00087361	6.6756e-05	0.00077687	3.0634e-06	1.1303e-07	0.0941276	0.0125856	2.8914e-08	6.97e-08	0.00057206	4.6871e-08	3.1396e-08	4.5613e-08	1.5582e-06	8.9391e-06
AAV5P4	0	4.8517e-05	0	0.00224472	2.7394e-08	8.0707e-09	3.3525e-07	0.00017964	0	0	0	0.0987614	0.00070296	2.3418e-08	1.5829e-08	7.4555e-08	0	0	0	0	1.1377e-05
AAV5P5	7.2353e-05	3.3464e-06	1.6428e-09	0.00239625	1.2658e-08	3.6662e-08	0	0.000159	4.6452e-05	0	0	0.133593	0.00143946	1.3297e-08	2.0684e-08	1.5549e-05	7.172e-09	0	0	0	2.9364e-06
AAV6	0.001061	0.00278311	1.2397e-08	0.0132088	1.0108e-07	0.00032769	0.0005726	0.00019199	0.00874066	0.00049904	6.8179e-07	0.252281	0.00503683	0.00026688	2.7129e-08	0.00279889	4.9057e-05	0.00531667	0.00639943	0.0208445	0.113905
AAV6P4	0.00137551	0.00036572	5.4805e-09	0.001142	1.6742e-05	0.00032552	0.00066109	0.0002084	0.00424221	0.00053433	0.00769023	0.0162927	0.00596115	0.00012167	4.8785e-08	0.0003429	0.00013419	0.00049036	0.00139055	0.0160555	0.0178092
AAV6.2	0.00100118	0.0052838	2.192e-05	0.0345041	1.5458e-05	0.00027699	0.00151938	0.00236496	0.0251557	0.0012222	0.00199639	0.623834	0.0135828	0.00041609	8.2523e-06	0.00644661	7.4964e-05	0.0046105	0.00444898	0.0281865	0.169372
AAV7	0.0311546	0.00322367	0.00036107	0.0242668	0.00253228	0.00014749	0.0459882	0.0392925	0.00817645	0.00389384	5.2838e-06	1.51667	0.00444449	0.00531773	0.00289633	0.00362397	0.00283202	0.0142367	0.0315417	0.0367658	0.560723
AAV7A1	0.00347858	0.00135863	0.00020735	0.010808	0.00126266	0.00062489	0.0108049	0.00559417	0.0059699	0.00234267	0.00340394	0.412604	0.00307661	0.00156365	0.00070893	0.00162346	0.00125313	0.00547442	0.00460444	0.0589371	0.129471
AAV7A2	0.00362799	0.00028852	3.094e-08	0.00314394	7.9751e-05	0.00035983	0.00319755	0.00208501	0.00121812	0.00037023	0.00465211	0.237751	0.0213625	0.0014422	9.8795e-05	0.00018004	4.4588e-07	0.0182066	0.0032328	0.0517254	0.14375
AAV7A6	0.00144692	0.00015272	1.6671e-08	0.00344523	1.2174e-05	4.7918e-05	0.00185937	0.00137057	0.00097692	0.00038921	0.00171769	0.233599	0.0160882	0.00017178	4.1309e-05	0.00013104	1.4503e-05	0.010135	0.00275544	0.022445	0.0740366
AAV7P2	0.00015941	3.9864e-05	0	0.00041248	0	0	0.00034314	0.00045562	0.00015204	7.1638e-05	7.5303e-08	0.0154905	0.0041115	1.4429e-07	1.8618e-08	7.4089e-05	5.7148e-08	0.00263912	6.0083e-07	0.0165272	0.0367355
AAV7P4	0.0008575	0.00022451	2.7115e-08	0.00236449	4.5198e-08	0.00037788	0.00371649	0.00375488	0.00061768	0.00107805	0.00219271	0.165414	0.0299843	0.00022649	3.8583e-05	0.00018183	8.1697e-07	0.0182472	0.00400999	0.0508504	0.191448
AAV7P5	0.0014399	0.0002397	0.00017753	0.00410482	7.0444e-05	8.263e-08	0.00431015	0.00278808	0.00050742	0.00096167	0.00133901	0.290193	0.021198	0.00044705	2.7742e-05	0.00020543	6.2557e-07	1.2725e-06	0.00307969	0.0515386	0.171844
AAV8	0.0326419	0.00264406	0.00078332	0.0315187	0.00247934	0.00115357	0.062165	0.0453264	0.00659327	0.00300204	0.0156948	2.23971	0.0028391	0.0107764	0.00310037	0.0039542	0.0018436	0.00041179	0.00707313	0.0085527	0.104735
AAV8A1	0.0205813	0.00404272	0.0004985	0.0458082	0.00516572	0.00091903	0.0205097	0.0167544	0.0164623	0.00465697	0.00878452	2.27902	0.00548675	0.0074863	0.0021293	0.00730871	0.00213189	0.00905974	0.0152117	0.0900436	0.24871
AAV8A2	0.00464688	0.00067144	4.1223e-08	0.0134015	0.00066659	0.00063964	0.00332139	0.0051377	0.00086356	0.00148629	0.00398549	1.19069	0.0178774	0.00228831	1.7774e-07	0.00042336	3.1393e-05	0.00603401	6.2713e-07	0.0240363	0.051925
AAV8A6	0.00132813	0.00038059	4.1661e-08	0.012721	4.5552e-05	9.0823e-05	0.00319618	0.00511606	0.00057298	0.00046321	1.1473e-06	0.873703	0.0111537	0.00052615	7.3262e-08	0.00016741	2.3097e-07	0.0086975	0.00281938	0.0173557	0.117004
AAV8P2	4.3392e-07	9.1321e-06	4.2367e-09	0.00028848	4.1124e-09	8.5294e-09	0	0.00065049	5.1467e-05	3.5561e-09	2.909e-08	0.0236435	0.0018676	4.1562e-08	4.7362e-09	1.803e-05	3.9104e-08	0.00482943	0.00282704	1.0341e-06	0.0175983
AAV8P4	0.00086725	0.00010901	1.9233e-08	0.00643594	1.3622e-07	8.8612e-08	0.00109332	0.00183411	0.00019868	0.00062165	0.0034518	0.445555	0.0179943	0.00030555	9.8481e-08	0.00012848	0.00013577	0.0168577	0.00737183	0.0106435	0.0906205
AAV8P5	0.00051563	4.7554e-05	1.181e-08	0.00601153	1.0128e-07	2.7277e-05	0.00119286	0.00126056	0.00010078	0.00030637	5.3887e-07	0.434705	0.0099039	0.00016481	6.3913e-08	3.7503e-05	2.4154e-07	0.00568807	0.00632163	0.00273554	0.0951101
AAV9	0.179108	0.0249788	0.00723815	0.111001	0.010592	0.00546191	0.284433	0.226176	0.039033	0.00998545	0.0569083	1.69827	0.013649	0.0317466	0.0117181	0.0335739	0.0130636	0.0159154	0.0508719	0.0782867	0.439675
AAV9A1	0.0374358	0.0056457	0.00193639	0.029459	0.00148644	0.0007816	0.0468556	0.0222185	0.0192752	0.00387919	0.00791208	2.02781	0.0100727	0.0181726	0.00317977	0.00848078	0.00313036	0.00485572	0.00818498	0.104003	0.165838
AAV9A2	0.00050547	0.00194917	1.4567e-08	0.00824132	1.3873e-07	8.0855e-08	0.00052898	0.00350557	0.00079947	0.00025151	9.7971e-08	0.337848	0.0142093	0.00090102	8.0003e-08	0.00064438	3.2194e-07	3.8707e-07	2.0309e-05	1.1785e-06	0.0404251
AAV9A6	0.00095217	0.00124511	3.7837e-06	0.0106952	4.419e-05	1.3483e-07	0.00145117	0.00335128	0.00076196	0.00015593	0.00163971	0.611888	0.0130024	0.00090999	0.00033266	0.00057814	2.0651e-07	0.00061435	2.3153e-07	0.00851885	0.00779233
AAV9BR1	0.0121251	0.00324421	0.00019553	0.0173277	0.00058795	0.00090961	0.0207958	0.0117448	0.00700963	0.0012689	6.3112e-06	0.186547	0.0010925	0.00257791	0.00062199	0.00418907	0.00017487	1.9084e-06	0.00886413	0.0232798	0.0603317
AAV9-SLRSPPS	0.00065361	2.5017e-05	2.502e-08	0.00227509	0.00010003	0.00013315	1.5767e-06	0.00022059	0.00010739	0.00056235	0.00634816	0.167325	0.00486255	0.00013391	1.0078e-07	0.00014375	1.0535e-08	8.2796e-07	0.00592864	0.0109198	0.0460018
AAV9-RGDLRVS	0.00281319	0.0210648	1.6249e-07	0.0747551	0.00173966	0.0011071	0.00423388	0.00637634	0.0153434	0.00167099	0.00316686	0.621397	0.0104507	0.00067807	1.2972e-07	0.0159145	0.0003113	0.016953	0.0139733	0.0387591	0.133268
AAVMYO	0.0355711	0.200082	0.00485097	1.14606	0.00036174	0.0109438	0.0639453	0.26386	0.065592	0.0240005	0.0161955	0.118888	0.011256	0.00249817	0.00014589	0.176988	0.0125803	1.0808e-05	2.3109e-06	0.0247368	0.00294237
AAV9P3	0.0380976	0.051159	0.00094884	0.163515	0.00205954	0.00471978	0.100745	0.0753377	0.0234461	0.00458065	0.0197109	0.176651	0.0103527	0.00794926	0.00042702	0.0583338	0.00332598	6.7735e-06	0.013025	0.0571156	0.102761
AAV9P4	0.00353438	0.00089717	5.526e-08	0.00463273	0.00020104	0.00023475	0.00303957	0.00711405	0.00096924	0.00047071	0.00577234	0.350893	0.0375219	0.00175794	0.00031274	0.00040959	0.00024032	0.00977775	0.00339458	0.016388	0.0457399
AAV9P5	0.00221223	0.00068886	8.646e-07	0.00282036	1.3095e-07	0.00031265	0.00262784	0.00510997	0.00048376	0.00080363	0.0121794	0.259974	0.0381318	0.00262749	2.1234e-07	0.00032997	8.8241e-07	8.7172e-07	1.9768e-07	0.0366034	0.0230178
AAV9BI	0.0605842	0.0101374	0.00128031	0.0542976	0.00334	0.00181119	0.118278	0.0943443	0.0213387	0.00531113	0.0161711	1.54693	0.00542545	0.005871	0.00293881	0.0115534	0.00624811	0.00967104	0.0106121	0.0949504	0.374189
AAV-PHP.A	0.00174852	0.00185956	1.9005e-08	0.00331772	8.0378e-05	1.2257e-08	0.00313296	0.00130841	0.00074106	9.1537e-05	2.4522e-07	0.0382556	0.00020152	6.2889e-08	1.0428e-08	0.0012455	1.9183e-08	1.9028e-07	0	3.8611e-07	0.037526
AAV-PHP.B	0.00097847	0.00020351	2.4464e-09	0.00151685	5.4645e-07	0.00195574	0.00213986	0.00074717	0.00081809	0.00092746	0.00507527	0.0244172	0.00043486	5.3692e-05	1.842e-08	0.00020766	3.176e-05	6.9703e-07	6.2622e-08	0.0390504	4.8645e-05
AAV-PHP.eB	0.00067067	5.5039e-05	2.4545e-08	0.00077515	0.00012204	0.00311139	0.00163846	0.00054212	0.00068129	0.00183281	3.3546e-06	0.00709551	0.00612666	6.5875e-05	6.3874e-08	0.00011338	8.0349e-08	0.00193854	2.4141e-07	0.00898112	0.052559
AAV-PHP.S	0.022794	0.00652916	0.00286744	0.0516003	0.00461027	0.00191985	0.0204554	0.0160899	0.023953	0.00421649	0.0295176	1.99688	0.00707334	0.00805269	0.00447358	0.00884084	0.0100307	0.00649748	0.0341966	0.00760055	0.203155
AAV9LD	0.0151281	0.016122	0.00092084	0.0641782	0.00017306	0.00109196	0.0334842	0.0455369	0.011839	0.00169597	1.7559e-06	0.0124942	0.00219811	0.00108963	8.3675e-05	0.0200974	0.00049114	0.00446585	4.4094e-07	0.0201493	0.00970049
AAVrh.10	0.0751394	0.010932	0.00113501	0.0793065	0.00686412	0.0010956	0.10571	0.107226	0.0226137	0.00641557	0.0221942	3.70977	0.00970207	0.0187417	0.00695623	0.014352	0.00430355	0.00923181	0.0154783	0.0615091	0.451632
AAVrh.10A1	0.00576487	0.00155018	0.00014533	0.0200917	0.00172756	0.00013174	0.00741325	0.00437789	0.00610972	0.00191394	0.00864834	1.38303	0.00420114	0.00194547	0.00049448	0.00243318	0.00070532	0.00212632	0.00053633	0.0586823	0.287195
AAVrh.10A2	0.00383825	0.00156128	1.7246e-08	0.0156016	0.00038035	0.00064891	0.0110725	0.00792858	0.00345686	0.00056296	1.2854e-06	0.723459	0.0431472	0.00081217	0.00010129	0.0009507	1.4253e-06	0.0189943	0.0233667	0.0703792	0.368001
AAVrh.10A6	0.00158774	0.00034385	2.8249e-08	0.00867462	4.9083e-05	2.0754e-06	0.00127294	0.00238197	0.00097768	0.00042435	2.728e-07	0.459312	0.0141067	0.00014042	0.00026465	0.00028125	0.00016632	0.00324739	0.00486308	0.00796922	0.10302
AAVrh.10P2	4.8624e-07	4.4247e-05	3.5088e-09	0.0002989	0	1.0212e-08	0.00045826	7.6191e-08	0.00017815	1.1094e-08	1.1807e-07	0.0235779	0.00498525	4.0264e-08	7.7029e-05	6.3686e-05	8.4726e-08	0.00592369	0.00512226	2.7188e-06	0.0171442
AAVrh.10P4	0.00157953	0.00024592	4.6966e-07	0.0041588	1.2154e-07	0.00014723	0.00130315	0.00258552	0.00069823	0.000658	0.0128721	0.267255	0.0298732	0.00020087	6.9325e-08	0.00019193	0.00012457	6.8542e-07	0.00432499	0.0216109	0.14353
AAVrh.10P5	0.00220116	0.00035528	0.00013237	0.0102751	2.6191e-07	0.00011187	0.00302264	0.00331311	0.00065536	0.00084473	0.0105356	0.708237	0.0396219	0.00052073	1.9471e-07	0.00030362	7.66e-05	0.00602042	0.00552953	0.0609512	0.2548
AAVpo.1	0.00267411	0.00513994	0.00028164	0.0311671	1.5076e-07	0.00018585	0.0048336	0.0129251	0.00360219	0.00061418	0.00213627	0.00231736	0.00170795	0.00014501	2.5116e-08	0.00586393	0.00045177	3.7653e-07	6.9564e-08	0.00420873	0.00502461
AAVpo.1A1	0.00212962	0.0036066	0.000387	0.0271975	3.4465e-07	0.00040163	0.00425158	0.00918368	0.00424782	0.00100159	2.6973e-06	0.00167178	0.00076561	3.2598e-07	1.6784e-08	0.00451795	0.00016066	4.3125e-08	3.5488e-07	2.65e-07	0.0172955
AAVpo.1A2	0.00105397	0.00079883	1.6263e-08	0.00675722	0.00055163	0.00012734	0.00238508	0.00358125	0.00083685	0.00026031	1.2479e-05	0.00917611	0.00798523	0.00019435	8.0439e-08	0.00065162	0.0005667	0	9.125e-08	2.6272e-07	1.1401e-05
AAVpo.1A6	0.00065677	0.00066644	8.7271e-09	0.00146923	0.00013358	0.00022479	0.00257943	0.00272572	0.00079107	0.00040538	0.0087123	0.0516785	0.0151769	0.00022826	6.8287e-08	0.00043984	0.00015569	0.00606727	4.0184e-07	0.0154274	0.0289551
AAVpo.1P4	0.00059796	0.00038688	1.7843e-08	0.00181025	1.3438e-08	4.8653e-09	0.00169569	0.00148725	0.00026802	0.0003032	0.00226773	0.0454258	0.00876019	0.00024317	4.6106e-08	0.00016693	1.8382e-07	0.0019749	4.0086e-07	0.00739147	8.4934e-06
AAVpo.1P5	0.00028816	8.7396e-05	4.7344e-09	0.00067593	3.4358e-08	7.2969e-09	0.00243727	0.00068179	6.1618e-05	4.1649e-05	5.8756e-08	0.0416217	0.00417171	0.00051567	1.3054e-08	3.9905e-05	1.2066e-07	1.7289e-07	1.9461e-07	0.0108551	6.8718e-06
AAV12	0.00041967	0.00205397	0.00025723	0.00568733	8.0868e-08	0.00014802	0.0011816	0.00671934	0.00073417	0.0021062	8.3242e-07	0.0388583	0.00058422	0.00023504	6.9416e-09	0.00225416	6.4835e-08	3.0981e-07	0.0025894	0.00946171	0.0897165
AAV-Anc80L65	0.0158296	0.00370835	0.00059307	0.0187309	0.0005134	0.00062223	0.0199516	0.0198702	0.00481048	0.00241271	0.00256838	0.820159	0.00312032	0.00368616	0.00020134	0.0051404	0.00062826	0.00109683	0.0122434	0.0306652	0.123793
AAV-B1	0.0129247	0.00452031	0.00025963	0.0471506	0.00124448	0.00069514	0.0223673	0.0136641	0.012772	0.00581319	0.0209023	3.3806	0.00986373	0.00932977	0.00159128	0.00612121	0.00141251	0.0111968	0.010243	0.0995042	0.272072
AAV-DJ	0.00070064	0.00014377	4.6512e-08	0.0193605	0.0008277	2.0866e-07	0.00061421	0.00181503	0.0101596	0.00045246	0.00891728	0.832698	0.00453455	0.00091196	3.0222e-05	0.00011503	0.00025542	0.00821105	0.00353458	0.0594483	0.0905324
AAV-DJYF	0.00034183	0.00013232	2.4344e-08	0.0199021	2.2672e-07	1.8181e-07	0.00089449	0.00110407	0.00808808	0.00038824	8.0394e-07	0.774267	0.0052965	0.00016073	3.3913e-05	3.1353e-05	0.00015777	0.00452268	0.00511753	0.014662	0.151002
AAV-LK03	0	8.1828e-06	0	0.0002103	5.4754e-09	0	0.00031065	3.4855e-05	0.00025782	0	5.8322e-08	0.00890183	0	0	0	3.7485e-05	0	0	0	0	6.589e-07
AAVM41	0.00028583	0.00528652	5.3958e-05	0.018163	9.2827e-08	0.00019985	0.00045481	0.00172657	0.00556639	0.00054064	0.00247095	0.0260375	0.00138749	3.6227e-05	1.7324e-05	0.00409236	5.0152e-08	2.3319e-07	0.00097772	0.0128844	0.00637677
AAV-ShH10	0.00013914	5.2093e-05	1.4043e-09	0.00195792	2.4765e-09	0.00011756	2.8059e-07	0.00020841	0.00430942	7.1037e-05	6.2208e-07	0.0490065	0.00046922	0.00014901	4.8132e-05	6.3115e-05	5.7284e-09	0	0	6.1698e-08	6.2082e-07
AAVAH3-10	1.1688e-07	0.00060109	4.4038e-05	0.00288896	1.8989e-08	8.1183e-05	1.0104e-06	0.00015875	0.00062849	8.8086e-05	9.6199e-08	0.00209274	0.00045927	1.7807e-08	5.2211e-09	0.00036997	5.1437e-09	1.2024e-07	7.276e-08	6.9377e-07	0.0258391
AAVAH3-17	9.8369e-08	0.00020821	0	0.00117066	3.2292e-08	5.2551e-05	0.00044532	0.00023115	0.0003136	9.4038e-05	1.071e-06	0.0550579	0.00086493	4.0478e-08	5.2587e-09	0.0001881	3.0397e-08	6.9771e-08	0.00278345	1.1691e-06	0.0113162
AAVAH3-18	0.00177581	0.00271795	0.00043141	0.00862299	3.8551e-08	0	0.00349436	0.0029017	0.00186617	0.00040981	6.1873e-08	0.0379601	0.00336747	2.5582e-07	4.0992e-08	0.00296691	8.9988e-05	5.5252e-07	6.9285e-07	1.3208e-06	0.079071
AAVAH3-21	0.047731	0.00293856	0.00140256	0.0279324	0.00329573	0.00180582	0.0884635	0.054939	0.0115354	0.00286365	0.0145006	0.852262	0.00330141	0.0203256	0.00307339	0.00425722	0.00313967	0.00502151	0.00094196	0.0603813	0.197946
AAVAH3-3	0.00354511	0.0008515	4.9692e-08	0.0137912	0.00019054	0.00016994	0.00254557	0.00340872	0.00212087	0.00074541	0.00353638	1.00406	0.0023347	0.0026427	0.00037212	0.00120391	9.1207e-05	0.00540597	0.00403035	0.0165304	0.0313866
AAVAH3-5	0.00113459	0.00055962	9.9044e-09	0.00889139	7.6246e-08	2.943e-06	0.00232209	0.00223319	0.00180679	0.00203799	7.6677e-08	0.196385	0.00206432	0.00075131	1.7733e-05	0.00076259	0.00013325	0.0021636	0.00407746	0.0393473	0.314287
AAVAH3-N1	0.00158951	0.0003933	7.663e-09	0.00274144	0.00021991	3.8137e-05	0.00253723	0.00428148	0.00097619	0.00029742	0.00317908	0.091823	0.00050382	0.00054685	6.7991e-05	0.00048062	2.5163e-05	3.3283e-07	0.00129093	0.0144672	0.0847706
AAVAH3-N10	0.00047906	0.00142735	0.00010714	0.00426925	1.1893e-08	5.6757e-05	0.00015281	0.0004673	0.00143851	0.00023544	1.4638e-07	0.0039669	0.00058183	0.00015679	7.4791e-09	0.00152657	0	1.1922e-08	4.9516e-08	4.0645e-07	0.00426915
AAVAH3-N12	0	0.00060899	0	0.00119209	6.6394e-09	3.8542e-09	0.0011701	0.00037819	0.00070702	0.00012793	2.3395e-08	0.00620884	0.00030901	3.7148e-08	1.6032e-08	0.00061725	1.4746e-08	2.1124e-07	0	1.6647e-07	8.4522e-06
AAVAH3-N2	0.0177888	0.00360193	3.092e-06	0.0295732	0.00422185	0.00098704	0.0314745	0.0360916	0.0105521	0.00172969	0.0033275	0.695153	0.00321966	0.00146288	0.00348157	0.00453505	0.00292754	0.00249592	0.00938334	0.018274	0.123556
AAVAH3-N4	0.0108723	0.00080985	0.00033538	0.00936586	0.00190819	0.00037736	0.014922	0.0122434	0.00449515	0.00123602	1.4599e-05	0.373285	0.00257481	0.00257293	0.00085408	0.00101683	0.0011095	7.142e-07	8.3401e-07	7.6103e-06	0.113616
AAVAH3-N5	0.00448949	0.00072401	7.2618e-05	0.0047669	0.00087266	4.183e-08	0.00650306	0.00695495	0.0018561	0.00059614	3.0391e-07	0.147693	0.00253732	0.00386966	0.00012212	0.00086892	0.00063793	0.00395429	0.00830228	0.0402557	0.0947576
AAVAH3-N6	0.00214538	0.00346055	2.5128e-08	0.0107922	3.7777e-05	5.1386e-05	0.00367936	0.00526369	0.00211064	0.00143829	1.334e-06	0.0362331	0.00073107	0.00103266	1.3936e-08	0.00182829	5.3907e-05	3.4685e-07	0.0108023	0.00964944	0.0535975
AAVAH3-N8	0	3.1008e-05	0	0.00045256	0	0	0	0	0.0002852	0	1.1116e-07	0.00348069	0	0	0	3.2982e-05	0	0	0	0	0
AAVAH3-N9	0.00290182	0.00175718	0.00047419	0.0122834	2.6021e-08	0.00018766	0.00591733	0.00679379	0.00213946	0.00052681	1.5574e-07	0.00068385	0.00068609	0.00015604	9.0162e-09	0.00180483	2.7671e-05	1.6101e-07	3.8827e-08	0.0055724	3.3578e-05
AAVAH4-1	0.0528112	0.00457892	0.00159942	0.0347949	0.00178036	0.00137425	0.101994	0.0533449	0.0157071	0.00432928	0.0110125	0.693414	0.00314341	0.00724082	0.0011167	0.00581124	0.00445732	0.0158003	0.0196553	0.0819646	0.229421
AAVAH4-3	6.9233e-08	0.00047695	8.2427e-09	0.00597412	3.6015e-05	3.0313e-08	0.00037205	0.0002087	0.00295657	1.3967e-08	4.7836e-07	0.0995779	0.00060957	0.00021114	9.2779e-09	0.00039495	2.2692e-09	1.2545e-07	2.803e-07	0.0179631	0.0197234
AAVAH4-6	0.00067893	0.00039845	2.2458e-09	0.00452263	2.6686e-08	2.5059e-08	0.00074579	0.00109782	0.00095734	0.0006743	0.00126676	0.114877	0.00144112	0.00106622	0	0.00050956	2.3573e-08	6.3902e-07	0.00495729	4.807e-06	0.204737
AAVAH4-7	0.00023506	0.0006987	9.3862e-10	0.00331819	7.4216e-09	8.1864e-05	0.00018787	0.00043331	0.00084064	0.00016126	1.5294e-06	0.00552445	0.00029719	0	2.2275e-09	0.00064827	3.2688e-09	3.7105e-08	6.3298e-08	3.2209e-07	0.0120099
AAVAH4b-10	0.00056606	0.00046951	4.0217e-09	0.00299459	2.3275e-05	7.3727e-05	0.00101135	0.00071999	0.00040505	0.00051353	5.9138e-08	0.0497552	0.00059061	7.9594e-05	2.9529e-08	0.0003933	8.6709e-09	4.5453e-07	0.00111692	0.0100032	0.075254
AAVAH4-N1	0.00014043	0.0018964	1.4958e-08	0.0118992	1.1999e-07	0.00026856	0.00029207	0.00062367	0.00849751	0.00013289	0.00243168	0.206985	0.00582812	0.00034115	6.0323e-08	0.00233128	3.6826e-08	1.7372e-07	0.00021331	0.015396	0.0649441
AAVAH4-N11	0.0285507	0.00405959	0.0011352	0.0168448	0.00039499	0.00059374	0.0502636	0.0353907	0.00836386	0.0016071	0.00841127	0.171956	0.0031853	0.00608893	0.00115842	0.00529469	0.00096093	0.0172368	0.00807363	0.0146295	0.0886353
AAVAH4-N12	0.00149981	0.00037744	2.7057e-08	0.00393317	5.7672e-05	5.0766e-08	0.0016441	0.00230926	0.00050875	0.0004694	6.9188e-08	0.266161	0.00126199	0.00022552	0.00055729	0.00032252	5.6482e-05	6.7203e-07	0.0145694	0.0274102	0.225712
AAVAH4-N3	0	0.00052137	0	0.00213871	3.2517e-09	0	0.00030753	0.00047063	0.00236004	1.6467e-05	5.8342e-08	0.0118423	0.00010357	8.6084e-08	0	0.00043675	3.2106e-09	0	0	0	6.5912e-07
AAVAH4-N4	1.9504e-07	7.2443e-05	0	0.00214982	0	9.4824e-09	0	0.00019387	0.0013272	4.7744e-05	5.378e-08	0.0302449	6.5981e-05	1.3757e-08	0	0.00011389	0	9.1451e-08	4.3404e-08	7.6118e-07	0.0198559
AAVAH4-N5	0.00176798	0.00033741	1.3649e-09	0.00231198	0.00020947	0.0003437	0.0020152	0.00215145	0.00082097	0.00034558	7.324e-08	0.0688704	0.00073327	0.00013353	0.0001546	0.00033918	0.00013109	9.0552e-07	0.00280932	0.0331223	0.1367
AAVAH4-N6	0.0150699	0.00095594	0.00034054	0.0122184	0.00154411	0.00025904	0.0177504	0.0172308	0.0033679	0.00156622	0.00254509	0.68822	0.00149354	0.00326622	0.00099797	0.00100779	0.00133107	0.00717194	0.00245018	0.0318844	0.0833865
AAVAH4-N7	0.0508003	0.00651935	0.00059722	0.0413161	0.0057103	0.00075831	0.114368	0.0720695	0.0155997	0.00528041	0.0120292	1.11395	0.00301323	0.00917318	0.00383786	0.0079403	0.00471852	3.3437e-06	0.00888588	0.0225284	0.327016
AAVAH4-N9	0.00728069	0.00136036	1.0095e-07	0.0172967	0.00073115	0.00014077	0.0114504	0.0128551	0.00281694	0.00122071	0.00276738	1.25012	0.00288454	0.00305774	0.00032167	0.00182698	0.00086749	0.00076707	0.0121839	0.0499191	0.116795
AAVJEA2-D1	0.104218	0.0176994	0.0048514	0.075178	0.00875525	0.00202577	0.172313	0.136879	0.030603	0.00735971	0.0319676	0.573274	0.00923022	0.0247867	0.00912975	0.0236036	0.00858687	0.0318542	0.0452271	0.105247	0.331507
AAVJEA2-D10	0.0170379	0.0010872	2.5123e-07	0.0337895	0.00110598	0.00096882	0.0329606	0.0263009	0.00859178	0.00550282	0.012505	2.77205	0.00750522	0.0106566	0.00148468	0.00153444	0.00116789	3.1362e-06	0.0241865	0.0237415	0.501323
AAVJEA2-D16	0.014708	0.00172336	1.194e-07	0.01713	0.0016659	1.6628e-06	0.0204085	0.019607	0.0034811	0.00273399	0.00118929	1.19894	0.00368142	0.00212252	0.00158973	0.00181704	0.00054317	0.0072726	0.0048372	0.0416048	0.154906
AAVJEA2-D3	0.0150023	0.00158392	0.00024208	0.0189814	0.00115889	2.8388e-06	0.0277996	0.0160975	0.00358081	0.00079279	0.00129418	1.17407	0.0018298	0.00090721	0.00174096	0.00289401	0.00048014	1.5116e-06	0.00776474	0.0373898	0.173535
AAVJEA2-D7	0.0682039	0.0108097	0.00303147	0.0492383	0.00467389	0.00093794	0.101024	0.0893908	0.0168048	0.00564746	0.00303377	0.735702	0.00674209	0.0134186	0.0048233	0.0135324	0.0044529	0.0441347	0.012599	0.128102	0.434023
AAVJEA2-H1	0.0373946	0.00810872	0.0018376	0.0353503	0.00161351	0.00153502	0.0793339	0.0541237	0.0125968	0.00266005	0.0204782	0.237098	0.00389871	0.00395582	0.0007354	0.00971274	0.00338076	0.0048686	0.0103366	0.0190336	0.0616425
AAVJEA2-H11	0.0842002	0.0102423	0.00150673	0.0473947	0.00414174	0.00148181	0.148145	0.112648	0.020958	0.00212567	0.0124613	0.384414	0.00577717	0.0194328	0.00496379	0.0142575	0.00408646	0.0438473	0.0169863	0.038959	0.101027
AAVJEA2-H17	0.0250241	0.0028244	0.00042412	0.0273338	0.0026685	0.00023068	0.0325527	0.0298049	0.0043344	0.00314435	0.0033602	1.69599	0.0063178	0.00327499	0.00380575	0.00294469	0.00227518	6.9436e-06	0.00732608	0.10712	0.373208
AAVJEA2-H2	0.0924217	0.0162789	0.00248341	0.0701885	0.00574713	0.00207728	0.186855	0.151785	0.023743	0.00519408	0.0362117	1.20004	0.00631337	0.012173	0.00317597	0.0202473	0.00656337	0.00770485	0.014604	0.0294716	0.103511
AAVJEA2-H8	0.0249076	0.00307289	0.000521	0.0382453	0.00271683	0.00043552	0.0300001	0.0307036	0.00800781	0.00322973	0.0219369	3.01147	0.00905567	0.0071655	0.00174178	0.00408365	0.00133909	0.00410407	0.0236595	0.117144	0.521135
AAVJEA2-S11	0.14785	0.0156586	0.00872648	0.0724432	0.0161854	0.00182458	0.227305	0.164831	0.0300306	0.00545818	0.0341751	1.56472	0.0118694	0.0249436	0.0116296	0.0217671	0.0156598	0.0316695	0.0227389	0.123263	0.394814
AAVJEA3-D12	0.00490081	0.00066033	0.00051482	0.00802652	0.00070331	0.00026923	0.00718274	0.00899258	0.0015272	0.0005852	1.6615e-06	0.599362	0.00075412	0.00044928	0.0009159	0.00096048	0.00036446	1.4037e-06	0.0041186	0.0509	0.149151
AAVJEA3-D16	0.0362548	0.00272966	0.0009775	0.0321448	0.00595618	0.00084121	0.0646046	0.060183	0.00645069	0.00457639	0.0218923	2.29899	0.00663809	0.0192762	0.00223965	0.00376866	0.00233967	0.0179252	0.02263	0.0529843	0.110824
AAVJEA3-D2	1.2454e-07	0.00093127	1.058e-08	0.00709986	7.5466e-09	0	5.7245e-07	0.00021213	0.00491692	6.8895e-05	2.6632e-07	0.0499863	0.00082745	9.2565e-08	0	0.00066885	0	0	0	0	2.0058e-06
AAVJEA3-D20	0.00059276	0.0022373	0.00025463	0.0120712	2.7086e-07	0.00049786	0.00494694	0.00526048	0.00174384	2.863e-05	3.7199e-07	0.00287795	0.00088927	2.5784e-07	7.1574e-09	0.00233767	4.9874e-08	5.0772e-08	0	0	2.7621e-05
AAVJEA3-D4	0.0298488	0.00372002	4.5559e-07	0.0470147	0.00574206	0.00143165	0.0411071	0.0410553	0.00736881	0.00530959	0.00482858	3.09153	0.0108307	0.0118347	0.00552551	0.00446496	0.00190922	0.0169607	0.0625054	0.087495	1.02658
AAVJEA3-D5	0.00430324	0.00115775	6.269e-08	0.00701617	0.0006829	0.00011755	0.0131665	0.0155502	0.00214349	0.00299836	0.0168115	0.167232	0.0008805	0.00166329	0.0007569	0.00162075	0.00380756	0.0239328	3.5231e-06	7.232e-06	5.9571e-05
AAVJEA3-D7	0.0103806	0.00129956	0.00067997	0.00649773	0.00101792	7.5358e-08	0.0215075	0.020901	0.0029668	0.00084471	0.00713434	0.0633878	0.00183824	0.00181643	0.0009977	0.00184531	0.00076989	0.00595864	0.0110389	6.7036e-06	0.133255
AAVJEA3-H13	0.00010477	0.00023069	2.6069e-09	0.00083379	0	6.696e-05	1.873e-07	8.7682e-05	0.00012421	2.732e-05	1.162e-08	0	3.5172e-05	5.5604e-09	0	0.00020197	0	0	0	0	1.1995e-06
AAVJEA3-H15	0.0479271	0.0169856	0.00545648	0.0644549	0.00200359	0.00113899	0.102754	0.0611301	0.0224689	0.00329216	0.0225721	0.10845	0.00687958	0.00387331	0.00238603	0.0216573	0.00673229	0.014209	0.0375431	0.0192898	0.0636082
AAVJEA3-H19	0.0470148	0.00664195	0.00245494	0.0276319	0.00218705	0.00103814	0.0669853	0.0583421	0.0121486	0.00351323	0.00148775	0.186738	0.00474987	0.00945367	0.00122824	0.0086039	0.00300551	0.00974123	0.0245568	0.0651036	0.16841
AAVJEA3-H20	0.0395382	0.00560695	0.0014013	0.0233016	0.00295016	0.00052908	0.0619552	0.0484474	0.00934283	0.00270355	0.00755154	0.408971	0.0031424	0.00628137	0.00211062	0.00786055	0.00262977	0.00286262	0.00317007	0.0467971	0.10716
AAVJEA3-H3	0.0584836	0.00848633	0.0023123	0.0402382	0.00270253	0.00123567	0.112361	0.077928	0.0146851	0.00440976	0.0308767	0.679111	0.00662201	0.00928103	0.00418	0.00999231	0.00521688	0.01064	0.031394	0.0786615	0.115001
AAVJEA3-H4	0.0994008	0.0171784	0.0032117	0.0679142	0.00774357	0.00202939	0.169444	0.142093	0.0220397	0.00756221	0.0317837	1.07305	0.0106132	0.0204916	0.0078407	0.020136	0.00870512	0.0268946	0.0282873	0.106471	0.309943
AAVJEA3-H5	0.0440707	0.00763608	0.00046826	0.0339536	0.00258002	0.00338786	0.0764532	0.0784965	0.00963271	0.00220495	0.00610727	0.377919	0.00615564	0.00638815	0.00182878	0.00846021	0.00385618	3.0611e-06	3.3171e-07	8.0665e-06	0.0270584
AAVJEA3-S1	0.00472528	0.00656284	0.00054648	0.0218918	6.0444e-05	0.00015042	0.0132129	0.0156152	0.0031374	0.00109116	0.00374503	0.00671963	0.00135633	0.00038233	2.8309e-08	0.00733328	7.1196e-05	0.004459	5.0715e-07	0.0124811	0.00010182
AAVJEA3-S10	0.0137909	0.0129171	0.00135044	0.0447554	8.4782e-05	0.00049019	0.0306261	0.0377171	0.00906367	0.00207474	0.00321364	0.0103078	0.00130991	0.00086574	7.7501e-05	0.0151316	0.00043115	0.0037376	0.00378438	0.00841994	0.0201616
AAVJEA3-S2	0.0006913	0.00041994	0	0.00523857	4.2139e-08	1.445e-08	0.00096936	0.00039074	0.00065349	0.00081049	1.9542e-07	0.0843028	0.0013664	0.00041322	0	0.00057978	0.00023913	0.00888228	0.00205788	4.9109e-06	0.121699
AAVJEA3-S4	0.041028	0.00454665	0.00070124	0.020624	0.00140757	0.00062423	0.06928	0.0688055	0.00634967	0.00115838	0.00564485	0.0755575	0.00173153	0.00554313	0.00073229	0.00535644	0.00058322	0.0105785	9.4265e-07	2.9756e-06	0.0001258
AAVJEA3-S5	0	0	0	0	0	0	0	0	0	0	0	0	0	0	0	6.1744e-07	0	0	0	0	0
AAVJEA3-S7	5.7019e-08	0.00095796	3.0524e-09	0.00679865	4.1347e-09	4.1539e-05	3.1743e-07	0.00010546	0.00317861	4.2419e-05	6.95e-07	0.0252802	0.00050181	2.3276e-08	6.5875e-09	0.0006024	3.226e-05	6.2557e-08	8.6777e-08	0.00320637	0.0199002
AAVJEA3-S8	0.0592281	0.0106587	0.00399734	0.0406289	0.00279732	0.00058085	0.091912	0.0777778	0.0151032	0.00579739	0.0121531	0.48737	0.00892338	0.0109481	0.00196744	0.0146743	0.00638518	0.0118815	0.0261794	0.0622163	0.157009

## Sheet: SuppFig3
Abdominal aorta
Variants	M1	M2	M3	M4	M5	M6
AAV9	0.311198	0.205629	0.0609476	0.131297	0.240276	0.292024
AAVrh.10	0.167766	0.0666194	0.0199569	0.0421324	0.0550583	0.191576
AAV12P2	0	0.266744	0.267329	0	4.47601e-05	0
AAV8	0.0891347	0.0301703	0.00897074	0.0248294	0.016831	0.161224
AAV9P4	0.0287942	0.0366981	0.0477753	0.0837455	0.0726845	0.0106477
AAV7	0.0654074	0.0255095	0.0069373	0.0217786	0.050718	0.105187
AAV9P5	0.0170165	0.0376998	0.0527007	0.0560634	0.0776889	0.00836754
AAV4mut	0.0201971	0.0216009	0.126781	0.0209966	0.0250893	0.00738299
AAV7P4	0.0239594	0.0251297	0.0325319	0.0625242	0.0260453	0.00638636
AAV9A1	0.0326324	0.028859	0.00339015	0.0133227	0.027295	0.0507175
Thoracic aorta
Variants	M1	M2	M3	M4	M5	M6
AAV9	0.274235	0.218522	0.156086	0.242252	0.171793	0.276781
AAVrh.10	0.100319	0.101744	0.0603993	0.096199	0.0740323	0.165727
AAV8	0.0854211	0.0829453	0.0167157	0.0681986	0.0496514	0.146962
AAV9A1	0.0619797	0.0551325	0.0413411	0.0548844	0.0581574	0.107331
AAV7	0.0760435	0.053991	0.0304448	0.0680496	0.0635737	0.0592827
AAV9P5	0.0307593	0.0335464	0.0503247	0.0269438	0.0437131	0.0229306
AAV9P4	0.031744	0.0287006	0.0517517	0.0327869	0.0360692	0.0246833
AAV4mut	0.00890683	0.00729134	0.119206	0.00747759	0.00342477	1.78868e-06
AAV7P4	0.0251508	0.0255684	0.0266181	0.0226536	0.0194509	0.0169126
AAVrh.10P4	0.0237708	0.00975849	0.0239134	0.0113717	0.015665	0.0345253
Brain
Variants	M1	M2	M3	M4	M5	M6
AAV9P5	0.112535	0.0840047	0.0778323	0.102496	0.109533	0.0885938
AAV9P4	0.0938454	0.0690614	0.0648031	0.0786755	0.0686372	0.0601222
AAVrh.10P4	0.0670618	0.0694841	0.0333383	0.0504222	0.0496416	0.119072
AAV7P4	0.111855	0.0376225	0.0400181	0.0766607	0.0558051	0.0561809
AAV12P2	9.9116e-06	0	0.138393	0.0398259	0.0940026	3.43725e-05
AAV1P4	0.06576	0.0683281	0.0206153	0.039033	0.0529936	1.18528e-05
AAV7P5	3.68923e-06	0.0117091	0.0346413	0.0488865	0.0453278	0.062453
AAVpo.1A6	0.0587009	0.0281761	0.02238	0.0274704	0.0260206	0.0243902
AAV7A2	0.0304682	0.0147924	0.0302491	0.0201802	0.0229559	0.061788
AAV8P4	0.0842947	0.0254837	0.0179246	0.0157755	0.0157688	0.0198101
Colon
Variants	M1	M2	M3	M4	M5	M6
AAV9	0.292756	0.183443	0.1642	0.310692	0.10905	0.149004
AAVrh.10	0.21431	0.0807512	0.0355247	0.205143	0.0599036	0.0985926
AAV7	0.164471	0.0170077	0.044597	0.113345	0.00602778	0.0812308
AAV8	0.154411	0.0354393	0.0176839	0.114399	0.0155036	0.0875294
AAV9A1	0.0286246	0.0647893	0.0449326	0.0790773	0.0165427	0.0893752
AAV8A1	0.0273533	0.0805757	1.53829e-06	0.0285126	0.0244788	0.116772
AAV9P4	0.00485828	0.028153	0.0154818	0.00641632	0.152466	0.00570377
AAV4P5	0.00481262	3.89821e-06	0.039956	0.00271742	3.84269e-06	0.15316
AAV4	0.0022401	0.0322579	0.0453165	1.5305e-05	0.0815672	0.0308195
AAV9P5	0.00406423	0.0389239	0.0558581	0.00662998	0.065152	0.0173697
Diaphragm
Variants	M1	M2	M3	M4	M5	M6
AAV9	0.165961	0.142647	0.174784	0.125291	0.118325	0.166865
AAVpo.1	0.115827	0.144678	0.111893	0.124405	0.103019	0.096796
AAVpo.1A1	0.0710939	0.172375	0.0854072	0.128233	0.138802	0.0845546
AAVrh.10	0.123096	0.0665324	0.102386	0.0626822	0.0730381	0.142353
AAV9A1	0.0681097	0.0460838	0.0786502	0.0433799	0.0559214	0.0854746
AAV2A1	0.0565917	0.0468888	0.058159	0.0824939	0.0571139	0.033062
AAV8	0.0649124	0.0311896	0.0271444	0.0320026	0.0261365	0.0719188
AAV7	0.0469319	0.0288081	0.032265	0.0242291	0.0303647	0.0484306
AAVrh.10A1	0.0294065	0.0238817	0.0264222	0.0224849	0.0187025	0.0461873
AAV8A1	0.0344335	0.0203166	0.0298198	0.0234186	0.0253054	0.0281048
Duodenum
Variants	M1	M2	M3	M4	M5	M6
AAV9	0.216476	0.286823	0.256469	0.229938	0.186509	0.20404
AAVrh.10	0.13261	0.106483	0.202074	0.142784	0.082374	0.164293
AAV9A1	0.0940023	0.0937886	0.119608	0.087883	0.115354	0.0877876
AAV8	0.158055	0.104737	0.0818214	0.0819919	0.0508891	0.0983503
AAV7	0.0611474	0.147274	0.130956	0.0692156	0.0380686	0.0575898
AAV8A1	0.0323975	0.0843085	0.0425314	0.0508507	0.0443621	0.020181
AAV9P5	0.0775018	0.0257046	0.0130569	0.0421189	0.0818196	0.00377777
AAV9P4	0.074533	0.0273791	0.0133408	0.0436523	0.0566593	0.0132187
AAVrh.10A1	3.64075e-06	0.0203257	0.0624454	0.0243474	0.0181537	0.0541168
AAV1	0	1.04018e-06	2.46574e-07	7.91662e-07	2.19489e-07	0.176221
Eye
Variants	M1	M2	M3	M4	M5	M6
AAV9	0.152759	0.112663	0.0739937	0.0985941	0.0818396	0.120967
AAVrh.10	0.108633	0.0671823	0.036887	0.072939	0.0246199	0.0700357
AAVpo.1A1	0.0336764	0.0505033	0.0194427	0.0510481	0.0721594	0.0667149
AAV12P2	0	0.00589009	0.11898	9.83275e-06	0	0.13614
AAV9A1	0.0606182	0.0491883	0.0167711	0.0456809	0.0287696	0.0434157
AAV9P4	0.0328847	0.0334266	0.0499393	0.0241699	0.0621695	0.0384414
AAVpo.1	0.0386638	0.0396901	0.0154044	0.0697424	0.0184989	0.04316
AAV9P5	0.0328006	0.0292256	0.0430591	0.0236596	0.0574071	0.0274008
AAV1P2	0	0	0.205476	0	0	0
AAV4P4	0.00702043	0.0148186	0.0510172	0.0171516	0.0810728	0.00826378
Brown fat
Variants	M1	M2	M3	M4	M5	M6
AAV9	0.223812	0.178836	0.314342	0.144604	0.178399	0.317902
AAVrh.10	0.152458	0.0922795	0.16572	0.0996381	0.104181	0.161043
AAV8	0.119163	0.0717147	0.0650904	0.073067	0.0658883	0.0979201
AAV7	0.0997222	0.0770969	0.0766501	0.0753131	0.0737868	0.0684141
AAV9A1	0.0583853	0.0605328	0.0643813	0.067384	0.0798906	0.0697378
AAV7A1	0.0234202	0.0341224	0.0139326	0.0315355	0.031684	0.0117761
AAV9P4	0.0202821	0.0271031	0.022117	0.0225193	0.020484	0.0166003
AAV12P2	0.0382457	0.0122464	1.57443e-05	0.00484994	0.0425601	0.0301642
AAV7P4	0.0193368	0.0280675	0.0169889	0.0239475	0.0205856	0.0105878
AAV9P5	0.0150791	0.0237597	0.0198694	0.0238845	0.0195928	0.0115399
White fat
Variants	M1	M2	M3	M4	M5	M6
AAV9	0.356685	0.422158	0.372621	0.291885	0.30339	0.307209
AAVrh.10	0.193514	0.166417	0.161285	0.140427	0.137321	0.212638
AAV8	0.106649	0.104811	0.0663201	0.0968103	0.0899732	0.190868
AAV7	0.0560036	0.0592508	0.0425309	0.0552717	0.0608446	0.133664
AAV9A1	0.0141678	0.0179362	0.0266819	0.0264671	0.0299865	0.0317531
AAV9P4	0.0197397	0.012757	0.0372959	0.0263586	0.0264688	0.00926345
AAV12P2	0.0984365	0.0223817	0	0	1.43485e-05	0
AAV9P5	0.0131177	0.0132612	0.0318236	0.0203629	0.0258634	0.00645801
AAV12	0	0.0186726	0.0360981	0.00676749	0.0365821	0.00756331
AAVrh.10A2	0.0127194	0.0141631	0.016688	0.0193562	0.0225606	0.00773958
Heart
Variants	M1	M2	M3	M4	M5	M6
AAV9	0.160098	0.164832	0.183799	0.165808	0.123304	0.192581
AAVrh.10	0.137017	0.092841	0.114838	0.0983651	0.0925497	0.167983
AAV9A1	0.0865412	0.0883982	0.11005	0.0666027	0.085437	0.118896
AAVrh.10A1	0.0703812	0.053117	0.0579669	0.0434894	0.0638507	0.0745977
AAV7	0.0771985	0.0478418	0.0538004	0.0448482	0.0553475	0.0783739
AAV8	0.0657405	0.0428035	0.0346405	0.0405602	0.0413473	0.0812395
AAV7A1	0.0583717	0.0427992	0.041323	0.0288421	0.0517459	0.0433777
AAVpo.1A1	0.0180434	0.0506302	0.0316861	0.0627733	0.0533755	0.028451
AAV8A1	0.0417993	0.034174	0.0372399	0.0329392	0.0452943	0.0381746
AAVpo.1	0.0339698	0.034168	0.0300022	0.0499858	0.0357111	0.0304664
Inner ear
Variants	M1	M2	M3	M4	M5	M6
AAV9	0.184895	0.131332	0.132516	0.137964	0.153105	0.187131
AAVrh.10	0.111447	0.0952991	0.0969431	0.0674193	0.093794	0.124243
AAVpo.1A1	0.0216368	0.0264896	0.0667413	0.115947	0.0688586	0.0664886
AAVpo.1	0.0660997	0.0251961	0.0865526	0.0853029	0.0215797	0.0649666
AAV9A1	0.0491544	0.0486695	0.0509946	0.0254938	0.0602018	0.0918383
AAV8	0.0772364	0.0328793	0.0488801	0.0185341	0.037376	0.078588
AAV7	0.0627271	0.0360842	0.0350499	0.0451644	0.0542358	0.0422992
AAV2A1	0.0197725	0.00608096	0.0269421	0.101704	0.0278169	0.0169472
AAV7P4	0.027389	0.0350204	0.0197197	0.0393913	0.0345797	0.0131038
AAVrh.10A1	0.0266776	0.0323053	0.0279589	0.00593418	0.041588	0.0334021
Kidney
Variants	M1	M2	M3	M4	M5	M6
AAV9	0.142582	0.0846707	0.0964603	0.0448474	0.109518	0.0976231
AAV12P2	0.08475	0.063548	0.000254685	0.149432	0.0867354	0
AAVrh.10	0.095483	0.0310279	0.0679525	0.0249407	0.0577772	0.0878671
AAV9P5	0.0376786	0.0445181	0.0496657	0.0513148	0.0547934	0.0633771
AAV4	0.0219648	0.0405659	0.0953298	0.0581321	0.0601103	0.0146403
AAV4A1	0.0436438	0.052757	0.0289228	0.0649714	0.0199678	0.0495333
AAV9P4	0.0412617	0.0396437	0.0451884	0.0317699	0.0451808	0.0469006
AAV7P4	0.0374776	0.0367383	0.0455484	0.0311728	0.0319879	0.0612228
AAVrh.10P4	0.0253819	0.0309871	0.051454	0.0402147	0.0184607	0.0539136
AAV7	0.0455955	0.0227864	0.0227693	0.0145304	0.025786	0.0348142
Liver
Variants	M1	M2	M3	M4	M5	M6
AAVrh.10	0.111751	0.107152	0.125847	0.11739	0.126543	0.144407
AAV8	0.101981	0.0834122	0.0684236	0.0784158	0.0867548	0.119703
AAV9A1	0.0591972	0.0744983	0.0760627	0.0763386	0.0709091	0.0924389
AAVrh.10A1	0.0613591	0.0537974	0.0555869	0.048598	0.0563956	0.0566377
AAV9	0.0436034	0.0443021	0.0476214	0.0631823	0.05776	0.0642554
AAV7	0.0534874	0.041793	0.0436897	0.0540893	0.0488303	0.0704454
AAV8A6	0.0612397	0.0493008	0.0546173	0.040163	0.0462707	0.0344785
AAV9A6	0.0489155	0.0511067	0.0549799	0.0441009	0.0409365	0.0228861
AAV8A1	0.0477532	0.0395746	0.0447351	0.0293858	0.0394589	0.0368822
AAV8A2	0.0421623	0.0378795	0.0421667	0.0300958	0.0365822	0.0244381
Lung
Variants	M1	M2	M3	M4	M5	M6
AAV4	0.098931	0.128251	0.106386	0.155058	0.133215	0.0504082
AAV4A1	0.110324	0.0915544	0.105764	0.124362	0.134819	0.0876451
AAV4P5	0.0733331	0.0666537	0.0763573	0.0685173	0.0701161	0.0487642
AAV4P4	0.053568	0.0497851	0.0519529	0.0509249	0.0568177	0.0358745
AAV4A6	0.0271397	0.0452231	0.0489464	0.0424922	0.0389751	0.0425597
AAV4P2	0.0462014	0.0503947	0.038669	0.050307	0.0300551	0.0170404
AAV4mut	0.0283923	0.0351802	0.0429567	0.049016	0.0566224	0.0164163
AAV7P2	0.0417831	0.0463307	0.0413092	0.0318621	0.0328391	0.0265767
AAV4A2	0.0330807	0.0362766	0.0386818	0.0510386	0.0403734	0.0166754
AAV9P5	0.0299018	0.0222523	0.0215628	0.017617	0.0198434	0.0511866
Spleen
Variants	M1	M2	M3	M4	M5	M6
AAV7P4	0.0816369	0.106807	0.0844292	0.0852829	0.0834077	0.0384804
AAVrh.10	0.102101	0.0638535	0.0559764	0.033552	0.0395354	0.115582
AAV9	0.0572873	0.0668	0.0558945	0.051143	0.0417033	0.121479
AAVrh.10A2	0.0755322	0.0733582	0.0427693	0.0952521	0.058804	0.046617
AAVrh.10P4	0.0231119	0.017802	0.0651832	0.0538518	0.0852475	0.0454652
AAV7P5	0.0077826	0.0609456	0.0538095	0.0699326	0.0563895	0.0236023
AAV7	0.0445212	0.0488012	0.0388057	0.0352049	0.0379902	0.0655213
AAV9A1	0.0385906	0.0413042	0.0263176	0.0717913	0.0305482	0.0523956
AAVrh.10P5	0.0407028	0.0443588	0.0530237	0.0427057	0.0268371	0.031126
AAV8	0.0368853	0.0177613	0.0281642	0.0248466	0.0191949	0.0989289
Quadriceps femoris
Variants	M1	M2	M3	M4	M5	M6
AAV9	0.169026	0.1471	0.166844	0.100879	0.147437	0.195312
AAVrh.10	0.10778	0.0822053	0.0957672	0.0741437	0.092423	0.124309
AAVpo.1	0.0944059	0.0785537	0.0793999	0.0724044	0.10658	0.069046
AAVpo.1A1	0.0293743	0.0973429	0.0634317	0.0700492	0.114178	0.0509512
AAV9A1	0.0589009	0.0539871	0.0694823	0.0601264	0.0519238	0.0848222
AAV5A6	0.088652	0.057055	0.0685889	0.0745297	0.0414929	0.0356167
AAV8	0.0388122	0.0413647	0.0292639	0.0331186	0.0282988	0.0739654
AAV2A1	0.0413198	0.040125	0.0363306	0.039825	0.0304878	0.0181469
AAV7	0.0328547	0.0312084	0.0317005	0.0357088	0.0308628	0.0402386
AAVrh.10A1	0.025668	0.0207329	0.0234877	0.0360518	0.0251931	0.0426712

[truncated: 17 more sheets: SuppFig4, SuppFig5, SuppFig6, SuppFig7, SuppFig8, SuppFig9, SuppFig10, SuppFig11, SuppFig12, SuppFig13, SuppFig14, SuppFig15a, SuppFig15b, SuppFig16a, SuppFig16b, SuppFig17, SuppFig18]
